# Supplementary material for: Probing Asymmetric Interactions with Time-Separated Mutual Information: A Case Study Using Golden Shiners
Source: Entropy (Basel). 2024 Sep 10;26(9):775. doi: 10.3390/e26090775 (PMC11431621; doi:10.3390/e26090775)
Supplement: Supplementary file 1 [file entropy-26-00775-s001.zip]

Archive with 1 entries (1 files):
- entropy-3134626-supplementary.csv
