# Supplementary material for: Probing Asymmetric Interactions with Time-Separated Mutual Information: A Case Study Using Golden Shiners
Source: Entropy (Basel). 2024 Sep 10;26(9):775. doi: 10.3390/e26090775 (PMC11431621; doi:10.3390/e26090775)
Supplement: Supplementary file 1 [file entropy-26-00775-s001.zip › entropy-3134626-supplementary.csv]

t	frame	r0	r1	psi0	psi1	theta0	theta1	align_01_angle	align_10_angle
0	0	53.56449769	50.09788216	-2.35619449	-2.312743595	2.628969209	2.594259736	2.304957323	0.880086226
0.025	1	53.6413884	50.25103785	-2.316215803	-2.35619449	2.634047123	2.600765251	2.263632741	0.837981225
0.05	2	53.71965827	50.40630728	-2.316215803	-2.439335722	2.63911037	2.60723096	2.262214303	0.756258432
0.075	3	53.79930131	50.47731123	-2.316215803	-2.601173153	2.644158756	2.612658715	2.262214303	0.594421001
0.1	4	53.92765766	50.58659559	-2.316215803	-2.704965494	2.647558046	2.620771381	2.205558582	0.547284381
0.125	5	53.92132718	50.66129478	-2.35619449	-2.651635327	2.651703051	2.62616015	2.242402483	0.603749333
0.15	6	54.00437631	50.82475575	-2.35619449	-2.622446539	2.656713456	2.632493509	2.239085746	0.636254859
0.175	7	54.088777	50.99024225	-2.35619449	-2.485897027	2.661708349	2.63878601	2.235570822	0.776319295
0.2	8	54.17452292	51.15773464	-2.35619449	-2.439335722	2.666687555	2.645037554	2.231839496	0.826611926
0.225	9	54.30696432	51.32721326	-2.316215803	-2.35619449	2.670009132	2.651248054	2.15630268	0.945311287
0.25	10	54.39494011	51.45218679	-2.312743595	-2.439335722	2.674955008	2.6591376	2.115348035	0.899652491
0.275	11	54.43942576	51.62612258	-2.35619449	-2.446854377	2.677421921	2.665265511	2.111215827	0.939716939
0.3	12	54.52938853	51.75832274	-2.312743595	-2.439335722	2.682343597	2.668754274	2.101650262	0.913350265
0.325	13	54.574864	51.80099232	-2.35619449	-2.570255174	2.684798321	2.675668614	2.068139043	0.859392927
0.35	14	54.66679904	51.98010978	-2.312743595	-2.53604799	2.689695442	2.681698955	2.014244663	0.904043595
0.375	15	54.71325694	52.07124878	-2.312743595	-2.570255174	2.692137802	2.68684559	1.967188014	0.91689306
0.4	16	54.71688724	52.25384155	-2.35619449	-2.53604799	2.696224016	2.692805856	1.983206768	0.978532385
0.425	17	54.76421566	52.39094766	-2.35619449	-2.485897027	2.698658532	2.696181865	1.967875772	1.044014344
0.45	18	54.8118681	52.48594605	-2.35619449	-2.485897027	2.70108883	2.701262342	1.91177528	1.100114836
0.475	19	54.90814167	52.58229426	-2.35619449	-2.485897027	2.705936699	2.70632433	1.91177528	1.100114836
0.5	20	54.95676109	52.72177073	-2.35619449	-2.485897027	2.708354236	2.709643771	1.892546881	1.119343235
0.525	21	55.00570113	52.82033931	-2.316215803	-2.485897027	2.710767485	2.714667588	1.791420031	1.180491398
0.55	22	55.05496095	52.92023603	-2.316215803	-2.485897027	2.713176429	2.719672564	1.7282132	1.24369823
0.575	23	55.01349308	53.06202805	-2.35619449	-2.439335722	2.714829888	2.722935412	1.712693381	1.34575804
0.6	24	55.15443646	53.07255491	-2.316215803	-2.521343168	2.71798134	2.727144389	1.663369172	1.273096117
0.625	25	55.20465043	53.21563234	-2.316215803	-2.475623416	2.720377273	2.73037786	1.633899248	1.348285792
0.65	26	55.16383893	53.31966486	-2.316215803	-2.439335722	2.722031606	2.735315492	1.53081764	1.487655095
0.675	27	55.21458768	53.37216718	-2.279422599	-2.475623416	2.724423417	2.737777059	1.494024436	1.451367401
0.7	28	55.22542854	53.47813913	-2.316215803	-2.439335722	2.728468038	2.74268562	1.493797524	1.524675211
0.725	29	55.27702529	53.62386414	-2.319174374	-2.399645386	2.730851207	2.745852702	1.45700432	1.604117323
0.75	30	55.42072685	53.6777456	-2.273053258	-2.439335722	2.73394645	2.748289846	1.450634979	1.524675211
0.775	31	55.4730433	53.78646214	-2.236765564	-2.399645386	2.736316083	2.753149413	1.34071018	1.638002653
0.8	32	55.43369218	53.84129528	-2.279422599	-2.439335722	2.737973908	2.755571809	1.341375107	1.640304423
0.825	33	55.48653708	53.85909711	-2.279422599	-2.439335722	2.740339159	2.759711018	1.310913618	1.670765912
0.85	34	55.5396918	54.00768261	-2.236765564	-2.399645386	2.742699896	2.762809285	1.224568553	1.754144279
0.875	35	55.59315545	54.06377113	-2.236765564	-2.439335722	2.745056105	2.765211831	1.224568553	1.714453943
0.9	36	55.64692715	54.08371856	-2.273053258	-2.439335722	2.747407774	2.769330566	1.233980999	1.741329191
0.925	37	55.60859823	54.14065184	-2.316215803	-2.439335722	2.749068147	2.771722912	1.232318708	1.786154026
0.95	38	55.66289397	54.29122969	-2.316215803	-2.399645386	2.751415258	2.774771959	1.185262059	1.872901012
0.975	39	55.71749575	54.31330302	-2.279422599	-2.446854377	2.753757781	2.778869666	1.126850602	1.847310273
1	40	55.77240268	54.37146727	-2.273053258	-2.446854377	2.756095705	2.781241787	1.120481261	1.847310273
1.025	41	55.82761386	54.42993681	-2.273053258	-2.399645386	2.758429017	2.783608824	1.120481261	1.894519265
1.05	42	55.7903053	54.48871066	-2.316215803	-2.439335722	2.760091469	2.785970768	1.116310765	1.902161969
1.075	43	55.84603597	54.54778783	-2.273053258	-2.439335722	2.762420053	2.78832761	1.07314822	1.902161969
1.1	44	55.93894533	54.60716734	-2.273053258	-2.439335722	2.76308176	2.790679338	1.055247319	1.92006287
1.125	45	55.90206884	54.72682945	-2.316215803	-2.403777593	2.764743982	2.795367421	0.990398139	2.063632724
1.15	46	55.95840303	54.82090599	-2.273053258	-2.312743595	2.767063244	2.795986435	0.959580646	2.142321671
1.175	47	55.92189701	54.94192269	-2.316215803	-2.439335722	2.768727495	2.800644598	0.894309424	2.124163311
1.2	48	55.97874716	54.96973834	-2.273053258	-2.622446539	2.771041898	2.804681843	0.844153986	1.948045386
1.225	49	56.03589654	55.09296933	-2.312743595	-2.819842099	2.773351592	2.809308052	0.832607155	1.801886994
1.25	50	56.03589654	55.15502549	-2.316215803	-2.880990262	2.773351592	2.81161338	0.788870372	1.787947823
1.275	51	56.09334425	55.31206267	-2.273053258	-2.880990262	2.775656568	2.814495388	0.702256932	1.831398719
1.3	52	56.15108937	55.37477625	-2.273053258	-2.956244704	2.777956815	2.816785737	0.702256932	1.756144277
1.325	53	56.29125365	55.6275036	-2.256525838	-2.880990262	2.786493704	2.82021047	0.685729511	1.831398719
1.35	54	56.46204833	56.38953	-1.789465273	-2.89661399	2.798920787	2.830299932	0.067382496	2.101826432
1.75	70	53.61373456	57.2522443	-1.180189283	-2.060753653	2.872152852	2.858873814	2.437098589	1.585058434
1.775	71	53.36048011	57.29290306	-1.325817664	-2.111215827	2.882492766	2.862712988	2.35619449	1.570796327
1.8	72	52.91915907	57.37674851	-1.508377517	-2.007423487	2.892000041	2.87037473	2.155049417	1.485589207
1.825	73	52.89454691	57.4199315	-1.405647649	-1.831398719	2.893832014	2.874197098	2.22843077	1.338912953
1.85	74	52.57984242	57.50880855	-1.284744885	-1.637364491	2.902118274	2.881824334	2.329344704	1.164867555
1.875	75	52.44076663	57.4324834	-1.158385885	-1.62955215	2.913233475	2.886872628	2.507126116	1.105632802
1.9	76	52.2322373	57.42994694	-1.158385885	-1.695151321	2.922124301	2.894051714	2.504641208	1.173716882
1.925	77	51.93008135	57.45425802	-1.212025657	-1.756144277	2.930683309	2.899540585	2.455150791	1.230560483
1.95	78	51.63177399	57.38308856	-1.325817664	-1.81577499	2.939341857	2.904616222	2.353361637	1.278188343
1.975	79	51.43551976	57.33646523	-1.325817664	-1.81577499	2.948474214	2.908006923	2.386158272	1.245391708
2	80	51.26197036	57.36517415	-1.325817664	-1.756144277	2.955757888	2.913498079	2.382504207	1.189415059
2.025	81	50.99275091	57.37361642	-1.325817664	-1.768191887	2.962742458	2.920683531	2.35872613	1.225240746
2.05	82	50.82457631	57.33012518	-1.33970566	-1.756144277	2.970137171	2.924087328	2.362008378	1.196022893
2.075	83	50.65919925	57.26613608	-1.33970566	-1.756144277	2.977580574	2.929202618	2.366456388	1.191574883
2.1	84	50.48115566	57.28105269	-1.267911458	-1.504228163	2.987029038	2.936396885	2.435174858	0.9427345
2.125	85	50.42112515	57.29893239	-1.212025657	-1.292496668	2.994867728	2.943587035	2.483874493	0.738189172
2.15	86	50.25139271	57.22159066	-1.385448377	-1.267911458	3.00442	2.950440871	2.314743592	0.709312143
2.175	87	50.19825946	57.0303695	-1.637364491	-1.446441332	3.012313635	2.958715399	2.058535659	0.892133836
2.2	88	50.03696495	56.94156237	-1.831398719	-1.570796327	3.021965362	2.967350013	1.857478316	1.023511946
2.225	89	50.00204945	56.85701368	-1.873681195	-1.570796327	3.027922273	2.976010953	1.792091087	1.046616698
2.25	90	49.95825991	56.80833648	-1.856847769	-1.460139106	3.035877369	2.981219663	1.820556123	0.924327868
2.275	91	50.01716095	56.71561751	-1.841743177	-1.325817664	3.044041034	2.991663196	1.818995591	0.806671549
2.3	92	50.07938743	56.6152907	-1.789465273	-1.385448377	3.052184952	3.003888946	1.841247186	0.896328571
2.325	93	50.13690654	56.44965677	-1.801886994	-1.570796327	3.062296075	3.012419482	1.842548871	1.067953116
2.35	94	50.20655389	56.38742971	-1.81577499	-1.62955215	3.07039599	3.021212945	1.822786269	1.132583545
2.375	95	50.27948597	56.34079351	-1.81577499	-1.62955215	3.078472937	3.028261276	1.829983625	1.125386188
2.4	96	50.26145439	56.28644147	-1.801886994	-1.633215137	3.084429874	3.037087538	1.817051042	1.155869754
2.425	97	50.34507679	56.24612233	-1.801886994	-1.570796327	3.090492533	3.044160399	1.810346162	1.100155825
2.45	98	50.43054349	56.19968645	-1.789465273	-1.570796327	3.096534865	3.053015166	1.801387494	1.121536214
2.475	99	50.51404135	56.1576641	-1.745468526	-1.570796327	3.104534672	3.061883881	1.83771649	1.129203964
2.5	100	50.60376797	56.21981492	-1.745468526	-1.512040504	3.110532265	3.070891057	1.807580371	1.100584261
2.525	101	50.59292556	56.18670723	-1.801886994	-1.512040504	3.118434777	3.079767843	1.735787101	1.115959063
2.55	102	50.6868531	56.16341205	-1.745468526	-1.512040504	3.124397604	3.08687637	1.782999846	1.125164786
2.575	103	50.78154914	56.13828759	-1.745468526	-1.570796327	3.132307258	3.095769736	1.773373187	1.193547267
2.6	104	50.87964911	56.12138734	-1.745468526	-1.570796327	3.138221555	3.102889722	1.763297962	1.203622493
2.625	105	50.87936797	56.10426541	-1.745468526	-1.570796327	-3.141032898	3.111795144	1.7120944	1.254826055
2.65	106	50.98041825	56.0937731	-1.745468526	-1.570796327	-3.135149351	3.118922955	1.700125067	1.266795387
2.675	107	50.98209918	56.08777469	-1.735945004	-1.570796327	-3.131226477	3.124270366	1.691699091	1.284744885
2.7	108	51.08607831	56.08227218	-1.745468526	-1.570796327	-3.125374609	3.131401735	1.669132831	1.297787624
2.725	109	51.08971314	56.17962183	-1.745468526	-1.508377517	-3.121460431	3.138539585	1.627214795	1.27728685
2.75	110	51.09933046	56.07950718	-1.745468526	-1.570796327	-3.113634046	-3.139301619	1.650492186	1.316428268
2.775	111	51.20853965	56.18099398	-1.62955215	-1.453687582	-3.107832496	-3.133965801	1.766408563	1.199319524
2.8	112	51.21954335	56.08547938	-1.508377517	-1.508377517	-3.101978661	-3.126820378	1.873386145	1.268206509
2.825	113	51.33219829	56.090713	-1.385448377	-1.512040504	-3.09621608	-3.121472458	2.00112294	1.267061841
2.85	114	51.34668119	56.09755051	-1.325817664	-1.512040504	-3.090379425	-3.116125687	2.060753653	1.267061841
2.875	115	51.35730777	56.10599131	-1.396124128	-1.512040504	-3.086490235	-3.110780373	1.970745305	1.286763725
2.9	116	51.3747034	56.11973846	-1.396124128	-1.512040504	-3.080659615	-3.103656079	1.950863915	1.306645115
2.925	117	51.39384435	56.13191724	-1.396124128	-1.512040504	-3.074833141	-3.098315346	1.950863915	1.306645115
2.95	118	51.41472868	56.14569637	-1.396124128	-1.446441332	-3.069011202	-3.092977083	1.950863915	1.241045943
2.975	119	51.43735426	56.16107468	-1.396124128	-1.453687582	-3.063194187	-3.087641591	1.950863915	1.248292193
3	120	51.36207384	56.17805085	-1.453687582	-1.453687582	-3.057218724	-3.082309171	1.88922218	1.252370474
3.025	121	51.38822547	56.19662343	-1.453687582	-1.446441332	-3.051401546	-3.076980125	1.88922218	1.245124224
3.05	122	51.41611426	56.11012391	-1.396124128	-1.512040504	-3.045590482	-3.073308063	1.970745305	1.286763725
3.075	123	51.33616976	56.13883495	-1.460139106	-1.453687582	-3.041525801	-3.066199416	1.863102378	1.272038752
3.1	124	51.36700705	56.15425346	-1.405647649	-1.453687582	-3.03571466	-3.062647908	1.937262113	1.252370474
3.125	125	51.38852795	56.18721354	-1.405647649	-1.453687582	-3.031844526	-3.055550963	1.897782435	1.291850151
3.15	126	51.42225095	56.20475387	-1.396124128	-1.453687582	-3.026045542	-3.052005702	1.927117356	1.272038752
3.175	127	51.34640604	56.1234343	-1.396124128	-1.512040504	-3.021951858	-3.048296999	1.927117356	1.330391674
3.2	128	51.37066094	56.15217685	-1.405647649	-1.453687582	-3.018086406	-3.042977583	1.897782435	1.291850151
3.225	129	51.39568267	56.18250665	-1.352127381	-1.508377517	-3.01422466	-3.037663761	1.931362327	1.366480462
3.25	130	51.43465063	56.22541096	-1.33970566	-1.325817664	-3.008439231	-3.030587868	1.923729431	1.203975227
3.275	131	51.36252335	56.14857395	-1.396124128	-1.249045772	-3.00432132	-3.026850511	1.867310963	1.127203335
3.3	132	51.39027337	56.18371156	-1.396124128	-1.19028995	-3.000466134	-3.021545972	1.847157378	1.088601098
3.325	133	51.43332854	56.22042808	-1.33970566	-1.231503712	-2.994691296	-3.016248213	1.903575846	1.129814861
3.35	134	51.36411982	56.17271086	-1.405647649	-1.396124128	-2.990554482	-3.008960561	1.797093167	1.334975965
3.375	135	51.39459307	56.12798194	-1.396124128	-1.508377517	-2.986707315	-3.001660906	1.766298846	1.487547197
3.4	136	51.42582609	56.17061015	-1.33970566	-1.453687582	-2.982864765	-2.996372215	1.801886994	1.453687582
3.425	137	51.35913852	56.13104629	-1.396124128	-1.453687582	-2.9787118	-2.98906317	1.703825947	1.495330161
3.45	138	51.37544944	56.09448519	-1.352127381	-1.453687582	-2.976791107	-2.981744206	1.683480915	1.55967194
3.475	139	51.40863932	56.14301699	-1.352127381	-1.385448377	-2.972953412	-2.976468807	1.662492483	1.512421166
3.5	140	51.44258537	56.21015158	-1.33970566	-1.385448377	-2.969120726	-2.969449391	1.633290054	1.554045316
3.525	141	51.39650577	56.18165228	-1.284744885	-1.373400767	-2.963036405	-2.962129901	1.667648746	1.562599789
3.55	142	51.33406593	56.23597728	-1.267911458	-1.325817664	-2.958856301	-2.95688089	1.668285806	1.531213053
3.575	143	51.31006955	56.29184869	-1.019141344	-1.325817664	-2.95083611	-2.951642154	1.940802479	1.507466494
3.6	144	51.3483654	56.25116394	-1.030376827	-1.385448377	-2.947011788	-2.946069172	1.905820438	1.590843766
3.625	145	51.32924645	56.31021695	-1.030376827	-1.396124128	-2.938989237	-2.94084303	1.929566997	1.577772958
3.65	146	51.29261893	56.27292199	-1.158385885	-1.396124128	-2.932867737	-2.935264553	1.801557938	1.577772958
3.675	147	51.16021991	56.33514744	-1.267911458	-1.396124128	-2.926320976	-2.930052207	1.699008996	1.570796327
3.7	148	51.12757883	56.3012438	-1.267911458	-1.396124128	-2.920170895	-2.924469545	1.699008996	1.570796327
3.725	149	51.09687401	56.36663145	-1.231503712	-1.385448377	-2.914013189	-2.919272184	1.738709815	1.556827503
3.75	150	50.99413273	56.35879748	-1.19028995	-1.325817664	-2.905486415	-2.911958181	1.783095932	1.494024436
3.775	151	50.96805656	56.33058911	-1.212025657	-1.19028995	-2.899304686	-2.906368169	1.761360225	1.358496722
3.8	152	50.94393001	56.40126202	-1.158385885	-1.107148718	-2.893116865	-2.901195591	1.818058091	1.272297395
3.825	153	50.89665534	56.40088004	-1.158385885	-1.212025657	-2.888824814	-2.893885246	1.782252505	1.41297992
3.85	154	50.87583652	56.37836895	-1.180189283	-1.396124128	-2.88262388	-2.888291559	1.760449107	1.597078391
3.875	155	50.8569755	56.38330779	-1.158385885	-1.453687582	-2.876418108	-2.880979111	1.764537823	1.672356528
3.9	156	50.81335924	56.39126093	-1.180189283	-1.512040504	-2.872103932	-2.873668336	1.707729274	1.7657146
3.925	157	50.79782174	56.40222709	-1.180189283	-1.446441332	-2.865887168	-2.866360013	1.69045652	1.717388183
3.95	158	50.75651892	56.51224651	-1.158385885	-1.284744885	-2.861559252	-2.859548255	1.683430698	1.584520955
3.975	159	50.74431425	56.50057718	-1.158385885	-1.267911458	-2.855332847	-2.853955742	1.683430698	1.567687529
4	160	50.73407775	56.61535132	-1.158385885	-1.212025657	-2.849103687	-2.84718073	1.672208488	1.523023937
4.025	161	50.7258106	56.60758978	-1.134169167	-1.284744885	-2.842872255	-2.841596474	1.696425206	1.595743166
4.05	162	50.68957862	56.63175905	-1.158385885	-1.33970566	-2.838520804	-2.834326873	1.640182828	1.6827296
4.075	163	50.6846584	56.6280615	-1.158385885	-1.396124128	-2.83228273	-2.828743135	1.640182828	1.739148068
4.1	164	50.74589628	56.72111104	-1.107148718	-1.405647649	-2.82852855	-2.823710805	1.675673266	1.76441832
4.125	165	50.71283377	56.75263297	-1.134169167	-1.396124128	-2.824169159	-2.816464993	1.617714915	1.785832699
4.15	166	50.68073627	56.75458189	-1.158385885	-1.396124128	-2.819804162	-2.81089315	1.578314982	1.801015914
4.175	167	50.64960562	56.75829262	-1.158385885	-1.396124128	-2.815433717	-2.805321863	1.563326811	1.816004085
4.2	168	50.71404087	56.85798861	-1.107148718	-1.33970566	-2.811697938	-2.800341055	1.599773721	1.774375875
4.225	169	50.68470638	56.86503394	-1.134169167	-1.33970566	-2.807325606	-2.794781061	1.558163374	1.788965772
4.25	170	50.65634196	56.96770289	-1.134169167	-1.299849476	-2.802948295	-2.789828439	1.550818015	1.756454948
4.275	171	50.62894924	56.97806937	-1.107148718	-1.284744885	-2.798566162	-2.784280919	1.563803434	1.755385387
4.3	172	50.60252979	56.99018867	-1.158385885	-1.284744885	-2.79417937	-2.778735588	1.498728839	1.769222814
4.325	173	50.6709721	57.09736153	-1.107148718	-1.231503712	-2.790468137	-2.773823503	1.536327226	1.729620422
4.35	174	50.64635163	57.07638928	-1.080839001	-1.284744885	-2.786080982	-2.76992381	1.562636943	1.782861595
4.375	175	50.62270689	57.09304186	-1.080839001	-1.284744885	-2.781689644	-2.764391867	1.549197526	1.796301012
4.4	176	50.56449621	57.20421765	-1.158385885	-1.231503712	-2.779142173	-2.759516162	1.452990996	1.761719485
4.425	177	50.63575485	57.18643228	-1.080839001	-1.284744885	-2.775449	-2.755619017	1.522918126	1.822580412
4.45	178	50.57835004	57.16951598	-1.158385885	-1.284744885	-2.772895074	-2.751719505	1.432531217	1.835420436
4.475	179	50.5576405	57.28420939	-1.134169167	-1.231503712	-2.768492173	-2.746875443	1.451929751	1.786997448
4.5	180	50.59417663	57.30813085	-1.107148718	-1.212025657	-2.76665164	-2.741372072	1.446441332	1.80002826
4.525	181	50.57485768	57.29439223	-1.130953744	-1.212025657	-2.762247707	-2.737477141	1.422636306	1.80002826
4.55	182	50.55652034	57.28152321	-1.107148718	-1.231503712	-2.757840492	-2.7335804	1.446441332	1.819506316
4.575	183	50.59404555	57.4012194	-1.130953744	-1.212025657	-2.756007734	-2.728783038	1.398736475	1.823928091
4.6	184	50.57709922	57.39029107	-1.107148718	-1.212025657	-2.751600076	-2.724891814	1.422541501	1.823928091
4.625	185	50.56113611	57.38023204	-1.107148718	-1.231503712	-2.747189549	-2.720999167	1.422541501	1.843406147
4.825	193	50.65080838	57.28324828	-1.515297822	-0.868539395	-2.713467683	-2.683584893	0.944689009	1.550145218
4.85	194	50.73416779	57.19292073	-1.460139106	-0.915100701	-2.709881351	-2.678902138	0.980957178	1.615597071
4.875	195	50.76984338	57.10385126	-1.515297822	-0.915100701	-2.703690277	-2.674204671	0.927635007	1.613760525
4.9	196	50.89778075	57.01604579	-1.460139106	-0.915100701	-2.69835224	-2.669492633	0.974545487	1.622008761
4.925	197	50.8937089	56.92951014	-1.515297822	-0.868539395	-2.693959537	-2.664766163	0.908973127	1.5858611
4.95	198	50.98059432	56.84425013	-1.465919388	-0.741947268	-2.690422991	-2.66002541	0.936753233	1.4808673
4.975	199	51.1121129	56.85402196	-1.460139106	-0.655695626	-2.685140827	-2.652160594	0.907819548	1.429329626
5	200	51.24505023	56.73173085	-1.396124128	-0.741947268	-2.679885922	-2.645007263	0.935684953	1.551730841
5.025	201	51.2901198	56.56414996	-1.446441332	-0.965251663	-2.673780698	-2.639371671	0.871796713	1.788606272
5.05	202	51.38061678	56.49591338	-1.453687582	-1.019141344	-2.670306396	-2.63060954	0.80030019	1.906746226
5.075	203	51.47173179	56.45775459	-1.405647649	-1.030376827	-2.666844353	-2.628198356	0.845669902	1.920651929
5.1	204	51.52087333	56.38242369	-1.453687582	-1.030376827	-2.660778157	-2.623366267	0.794817037	1.923464861
5.125	205	51.5671997	56.30841277	-1.460139106	-0.982793723	-2.65905881	-2.618521361	0.746495645	1.917751627
5.15	206	51.66030853	56.33674102	-1.405647649	-0.868539395	-2.655629393	-2.610597067	0.747888172	1.856596228
5.175	207	51.66578168	56.36860322	-1.460139106	-0.868539395	-2.651302509	-2.602681235	0.657446062	1.892546881
5.2	208	51.76025878	56.31859903	-1.396124128	-1.134169167	-2.647893724	-2.593851573	0.654847229	2.224790464
5.225	209	51.85533513	56.30523902	-1.267911458	-1.19028995	-2.6444974	-2.587453138	0.741744167	2.322226978
5.25	210	51.91143417	56.32588624	-1.134169167	-1.158385885	-2.638499093	-2.583499495	0.883469628	2.282339744
5.275	211	52.00815695	56.31625702	-0.999458847	-1.107148718	-2.635130018	-2.577099987	0.976229266	2.273053258
5.3	212	52.01820748	56.36303616	-1.030376827	-1.030376827	-2.630835318	-2.569205697	0.91414632	2.227446333
5.325	213	52.11626714	56.35855915	-0.982793723	-1.030376827	-2.627487511	-2.562808912	0.921246905	2.267928852
5.35	214	52.12802338	56.4397768	-0.950546841	-0.982793723	-2.623203387	-2.557390026	0.947649698	2.226189838
5.375	215	52.14073591	56.43955837	-0.999458847	-0.950546841	-2.618921274	-2.551001688	0.876329827	2.216350821
5.4	216	52.1907275	56.46830323	-0.982793723	-0.982793723	-2.617261038	-2.547073677	0.871098389	2.270494265
5.425	217	52.20476566	56.4718037	-0.938047492	-0.982793723	-2.612985645	-2.540689076	0.894462337	2.291876548
5.45	218	52.21975754	56.4776058	-0.938047492	-0.982793723	-2.608712629	-2.534305527	0.87359529	2.312743595
5.475	219	52.23570232	56.48570882	-0.938047492	-0.982793723	-2.604442144	-2.527923549	0.853242596	2.333096289
5.5	220	52.16692674	56.43806295	-0.982793723	-0.950546841	-2.599186452	-2.522985686	0.808496365	2.300849406
5.525	221	52.18499559	56.45024617	-0.950546841	-0.828849059	-2.594914835	-2.516601502	0.820902363	2.198992508
5.55	222	52.20401599	56.46472914	-0.950546841	-0.785398163	-2.590646253	-2.510220334	0.80156926	2.174874716
5.575	223	52.17134375	56.54110608	-0.982793723	-0.785398163	-2.5880097	-2.502421718	0.745419476	2.198777617
5.6	224	52.27676827	56.48084763	-0.904827089	-0.915100701	-2.584755299	-2.49499017	0.774911194	2.37695507
5.625	225	52.24490717	56.44241133	-0.904827089	-0.982793723	-2.5821188	-2.490027167	0.758016086	2.461543201
5.65	226	52.21340967	56.40536717	-0.938047492	-0.950546841	-2.579479102	-2.485057522	0.708361978	2.445730024
5.675	227	52.23586574	56.44865778	-0.904827089	-0.950546841	-2.57521911	-2.481169733	0.741582381	2.445730024
5.7	228	52.20532054	56.41409942	-0.938047492	-0.904827089	-2.572574879	-2.476195127	0.692379548	2.415992703
5.725	229	52.22931182	56.44312143	-0.904827089	-0.825376851	-2.56831736	-2.469826268	0.710058295	2.35208412
5.75	230	52.19972066	56.47443051	-0.938047492	-0.785398163	-2.565668846	-2.463464214	0.661312493	2.327630832
5.775	231	52.17049608	56.43058367	-0.938047492	-0.828849059	-2.563017345	-2.455989023	0.632748835	2.399645386
5.8	232	52.19661082	56.46685857	-0.938047492	-0.876058051	-2.55876166	-2.449634117	0.619051062	2.460552151
5.825	233	52.16834294	56.44117083	-0.938047492	-0.915100701	-2.55610622	-2.444644674	0.605728386	2.512917477
5.85	234	52.14044332	56.41688943	-0.982793723	-0.825376851	-2.553447919	-2.439650811	0.548023916	2.436151864
5.875	235	52.19599147	56.39401618	-0.938047492	-0.745419476	-2.551853981	-2.434652772	0.567054033	2.381910605
5.9	236	52.22458277	56.50341672	-0.904827089	-0.620249486	-2.547606321	-2.426970981	0.589197346	2.267817704
5.925	237	52.19786269	56.46623236	-0.938047492	-0.741947268	-2.544946467	-2.416977777	0.522091614	2.423400816
5.95	238	52.17151228	56.44204877	-0.982793723	-0.965251663	-2.542283907	-2.40947478	0.456240337	2.667810256
6.825	273	55.17376497	56.0704192	-1.158385885	-0.43662716	-2.378635646	-2.215124967	0.334247424	2.754081352
6.85	274	55.30954309	56.03066893	-1.180189283	-0.463647609	-2.373465721	-2.211199127	0.379167391	2.804218371
6.875	275	55.44525766	55.87314265	-1.130953744	-0.463647609	-2.365770791	-2.204389114	0.369173236	2.843459754
6.9	276	55.58414757	55.85787183	-0.828849059	-0.302884868	-2.355569616	-2.197940909	0.091800282	2.707428745
6.925	277	55.7287926	55.76360753	-0.432407776	-0.244978663	-2.345420345	-2.192532419	0.269849156	2.684314385
6.95	278	55.66302275	55.67097992	-0.43662716	-0.244978663	-2.339055309	-2.187105772	0.256595966	2.693348191
6.975	279	55.67191009	55.6047292	-0.412410442	-0.35877067	-2.331435563	-2.179156501	0.264175517	2.823777365
7	280	55.61569179	55.51615971	-0.463647609	-0.519146114	-2.322506784	-2.173692693	0.201641819	2.99544934
7.025	281	55.49633232	55.39987384	-0.489957326	-0.519146114	-2.312233353	-2.164211401	0.1657383	3.005043142
7.05	282	55.3753628	55.28828336	-0.489957326	-0.463647609	-2.304466839	-2.16121244	0.161119395	2.954163541
7.075	283	55.32417718	55.28858881	-0.463647609	-0.339292614	-2.298018681	-2.154691083	0.187429112	2.829808547
7.1	284	55.27529608	55.23672652	-0.439842583	-0.286051442	-2.29155885	-2.146653151	0.203658526	2.784142987
7.125	285	55.17369015	55.21914238	-0.412410442	-0.244978663	-2.281161702	-2.136099928	0.231090667	2.743070208
7.15	286	55.06617827	55.09070605	-0.412410442	-0.321750554	-2.273286158	-2.128996354	0.221015441	2.829917325
7.175	287	55.02615528	55.05028426	-0.412410442	-0.321750554	-2.266776576	-2.120908823	0.213636081	2.837296685
7.2	288	54.92490937	54.97955872	-0.412410442	-0.380506377	-2.258852987	-2.115306384	0.210788888	2.898899701
7.225	289	54.89006691	54.91056326	-0.412410442	-0.380506377	-2.252317115	-2.109689689	0.200409761	2.909278829
7.25	290	54.85757214	54.8433044	-0.412410442	-0.43662716	-2.24577322	-2.10405904	0.189876905	2.975932467
7.275	291	54.74898448	54.8642125	-0.463647609	-0.35877067	-2.240353835	-2.097497063	0.149172593	2.887543122
7.3	292	54.64201114	54.80072895	-0.390607044	-0.43662716	-2.234913071	-2.091847301	0.222213158	2.965399611
7.325	293	54.63399108	54.73899865	-0.117108745	-0.43662716	-2.225763077	-2.086184614	0.481802517	2.979308552
7.35	294	54.55071847	54.76633774	-0.110657221	-0.380506377	-2.217714446	-2.079618399	0.495725665	2.915716144
7.375	295	54.41142267	54.7084073	-0.165148677	-0.35877067	-2.208166332	-2.073938975	0.445577287	2.889637359
7.4	296	54.19621069	54.65224523	-0.286051442	-0.43662716	-2.199653822	-2.068247694	0.340691459	2.951476912
7.425	297	54.06636001	54.55709088	-0.286051442	-0.412410442	-2.189998976	-2.065026104	0.342744845	2.925206809
7.45	298	53.85961029	54.50370854	-0.231090667	-0.244978663	-2.181361425	-2.059310211	0.415422481	2.740058169
7.475	299	53.71359073	54.41013234	-0.244978663	-0.174672199	-2.17419255	-2.056064371	0.407867968	2.663418221
7.5	300	53.62655974	54.35954913	-0.165148677	0.06241881	-2.16852801	-2.050324602	0.487697954	2.426327212
7.525	301	53.54125502	54.17616721	-0.165148677	0.260602392	-2.162845236	-2.04377398	0.46593071	2.249910874
7.55	302	53.40241752	54.04016541	-0.165148677	0.432407776	-2.155584718	-2.038831992	0.462480748	2.081555452
7.575	303	53.26640973	53.72685009	-0.165148677	0.493941369	-2.148286735	-2.031366109	0.427278676	2.055223931
7.6	304	53.13325336	53.41465542	-0.165148677	0.493941369	-2.140951782	-2.027999084	0.395211199	2.087291408
7.625	305	53.00296993	53.23681032	-0.165148677	0.463647609	-2.133580371	-2.025457341	0.384225807	2.12857056
7.65	306	52.9283752	52.96937641	-0.165148677	0.380506377	-2.127778419	-2.023723311	0.347240783	2.248696816
7.675	307	52.80326798	52.74866373	-0.117108745	0.380506377	-2.120346909	-2.019438998	0.37174361	2.272233922
7.7	308	52.6810907	52.48179102	-0.117108745	0.321750554	-2.112880515	-2.017658213	0.33761053	2.365122824
7.725	309	52.52694262	52.30536253	-0.174672199	0.380506377	-2.107987947	-2.01503615	0.270628845	2.315785233
7.75	310	52.51098602	52.12929607	-0.110657221	0.489957326	-2.103741159	-2.012396358	0.296974284	2.244003822
7.775	311	52.30889184	51.91117603	-0.165148677	0.519146114	-2.097154739	-2.00799494	0.231292606	2.226005256
7.8	312	52.1463949	51.64539729	-0.058755823	0.489957326	-2.087900661	-2.00612628	0.300014848	2.292864657
7.825	313	52.04781222	51.42872494	-0.055498505	0.493941369	-2.08456044	-2.001657006	0.27355119	2.31860159
7.85	314	52.03708974	51.21308853	0.055498505	0.588002604	-2.080268756	-1.997150004	0.333798164	2.275290391
7.875	315	51.89143564	50.9896379	0.058755823	0.551654983	-2.075221648	-1.996986496	0.303734486	2.344959008
7.9	316	51.7950707	50.77509095	0.110657221	0.551654983	-2.071841195	-1.992420782	0.326742193	2.373852699
7.925	317	51.7396118	50.5108575	0.117108745	0.493941369	-2.065827225	-1.990428408	0.265998692	2.498761337
7.95	318	51.59776946	50.297847	0.174672199	0.605544664	-2.06071097	-1.985791429	0.299027194	2.411692995
7.975	319	51.45728517	50.16604275	0.174672199	0.551654983	-2.055566643	-1.984770952	0.279549138	2.485060732
8	320	51.31817009	50.03429101	0.174672199	0.551654983	-2.050394289	-1.9837451	0.257813431	2.506796439
8.025	321	51.13733608	49.86263969	0.117108745	0.551654983	-2.04782681	-1.980876072	0.200249976	2.506796439
8.05	322	51.00028946	49.69140164	0.124354995	0.551654983	-2.042601156	-1.977987247	0.181435777	2.532856889
8.074999	323	50.90970223	49.56000231	0.117108745	0.519146114	-2.039101818	-1.976933564	0.146512033	2.593043251
8.1	324	50.81974062	49.29737004	0.174672199	0.519146114	-2.035590048	-1.974809352	0.145268911	2.651849828
8.125	325	50.46379999	49.08805742	0.132551532	0.605544664	-2.025849752	-1.969990725	0.10030465	2.568294872
8.15	326	50.24605207	48.78758421	0.083141232	0.566729218	-2.016911243	-1.965918426	0.019940377	2.677945045
8.175	327	50.11271477	48.61852459	-0.1798535	0.610725964	-2.015972028	-1.962913439	0.279522152	2.630535342
8.225	329	49.93652712	48.4879301	-0.35877067	-2.570255174	-2.013219623	-1.961795725	0.461852279	0.468255871
8.25	330	49.93652712	48.44990705	-0.35877067	-2.55359005	-2.013219623	-1.959887508	0.458439323	0.488333951
8.5	340	50.04917795	46.74388932	-0.665969237	0.463647609	-1.964065743	-1.937953695	1.491346088	2.779863412
8.575	343	50.23080367	46.35651502	-0.665969237	0.57133748	-1.95181967	-1.934236489	1.648762961	2.73013641
8.6	344	50.24975213	46.15704901	-0.702256932	0.694738276	-1.947384928	-1.928931648	1.691673074	2.846914787
8.625	345	50.30613693	45.86506476	-0.665969237	0.694738276	-1.944805369	-1.924334235	1.654860446	2.847439721
8.65	346	50.26968809	45.57406233	-0.708626272	0.588002604	-1.942953616	-1.91967801	1.685672932	2.752548597
8.675	347	50.32664667	45.41197768	-0.708626272	0.493941369	-1.940380084	-1.916291972	1.691419995	2.652740299
8.7	348	50.38393781	45.15622417	-0.665969237	0.432407776	-1.937812387	-1.913624586	1.66430575	2.575663916
8.725	349	50.38393781	44.9007956	-0.632748835	0.404891786	-1.937812387	-1.910926833	1.620468627	2.558764648
8.75	350	50.44156038	44.74007158	-0.632748835	0.404891786	-1.935250541	-1.90745832	1.625020947	2.554212327
8.775	351	50.40600303	44.61269368	-0.665969237	0.43662716	-1.933396954	-1.906083096	1.667452373	2.576736678
8.8	352	50.49951324	44.45272767	-0.588002604	0.463647609	-1.932694557	-1.90257466	1.579724661	2.613518205
8.825	353	50.55779526	44.29331278	-0.588002604	0.57133748	-1.93014445	-1.899040927	1.583726641	2.717206096
8.85	354	50.52271558	44.13445499	-0.588002604	0.57133748	-1.928291567	-1.89548171	1.579234945	2.721697792
8.875	355	50.58156396	43.88128281	-0.620249486	0.519146114	-1.925747742	-1.892616063	1.623201769	2.657786485
8.9	356	50.54689645	43.75483303	-0.620249486	0.519146114	-1.923892704	-1.89117081	1.630924429	2.650063825
8.925	357	50.64073891	43.59722437	-0.588002604	0.57133748	-1.923209845	-1.887539118	1.589951072	2.710981665
8.95	358	50.70023926	43.40949966	-0.588002604	0.605544664	-1.920677889	-1.881689462	1.581865985	2.753273935
8.975	359	50.6660477	43.18851001	-0.588002604	0.551654983	-1.91882376	-1.880901654	1.596061708	2.685188532
9	360	50.72610978	43.03254532	-0.620249486	0.551654983	-1.916298251	-1.877184822	1.631106016	2.682391106
9.025	361	50.72610978	42.87717944	-0.588002604	0.605544664	-1.916298251	-1.873441001	1.5844941	2.750645821
9.05	362	50.78649463	42.6268622	-0.588002604	0.551654983	-1.913778731	-1.870360751	1.593894528	2.687355711
9.075	363	50.78649463	42.47260224	-0.588002604	0.551654983	-1.913778731	-1.866556346	1.580473444	2.700776796
9.1	364	50.71958491	42.34784969	-0.588002604	0.551654983	-1.910065143	-1.864985748	1.596514128	2.684736112
9.125	365	50.74781025	42.19446567	-0.380506377	0.551654983	-1.905692932	-1.86113663	1.401136924	2.67261709
9.15	366	50.77700461	42.07007684	-0.06241881	0.551654983	-1.901325666	-1.859539608	1.104333586	2.65133286
9.175	367	50.77521322	41.91758492	0.404891786	0.588002604	-1.895097871	-1.855645153	0.657731923	2.666971548
9.2	368	50.61694219	41.79356837	0.551654983	0.551654983	-1.89198211	-1.854021238	0.520681934	2.62091072
9.225	369	50.42798355	41.64198503	0.643501109	0.551654983	-1.886963262	-1.850080818	0.438652815	2.611093712
9.25	370	50.24030467	41.51834955	0.741947268	0.551654983	-1.881906788	-1.848429536	0.360150988	2.59114938
9.275	371	49.86324808	41.39482795	0.741947268	0.551654983	-1.878020881	-1.846768394	0.370409736	2.580890632
9.3	372	49.55268539	41.24444619	0.785398163	0.588002604	-1.871547165	-1.842763385	0.34302394	2.601173153
9.325	373	49.1776771	41.12131775	0.73781506	0.551654983	-1.867527789	-1.841074193	0.402288755	2.553143821
9.35	374	48.92811859	40.99830734	0.73781506	0.551654983	-1.864814003	-1.83937486	0.408419886	2.54701269
9.375	375	48.67892412	40.87541605	0.694738276	0.551654983	-1.862072413	-1.837665304	0.457833721	2.540675639
9.4	376	48.43009929	40.72655396	0.694738276	0.588002604	-1.85930263	-1.833575847	0.452618644	2.582238337
9.425	377	48.18164984	40.60407158	0.741947268	0.685729511	-1.856504261	-1.831837336	0.411950988	2.673423908
9.45	378	48.02961525	40.48171268	0.741947268	0.876058051	-1.853095758	-1.83008831	0.423957273	2.851746164
9.475	379	47.78201341	40.21218787	0.785398163	0.982793723	-1.85024174	-1.824152456	0.368500093	2.97048812
9.5	380	47.53480482	39.944099	0.741947268	1.051650213	-1.847358013	-1.818136709	0.400071031	3.051224567
9.525	381	47.28799566	39.38622791	0.702256932	0.927295218	-1.84444416	-1.813859642	0.443978015	2.922652925
9.55	382	47.0415922	39.04710126	0.702256932	0.785398163	-1.841499757	-1.810737307	0.449061934	2.775671952
9.575	383	46.79560087	38.68502828	0.741947268	0.73781506	-1.838524371	-1.805047426	0.40322659	2.734233855
9.6	384	46.64655208	38.34700224	0.785398163	0.828849059	-1.834956667	-1.801790234	0.369586374	2.815457175
9.625	385	46.52396429	38.03208673	0.745419476	0.915100701	-1.833443009	-1.80103665	0.418958348	2.89231553
9.65	386	46.27911102	37.67220351	0.741947268	1.051650213	-1.830391655	-1.795100673	0.416438617	3.034856981
9.675	387	46.03469323	37.33545346	0.741947268	1.051650213	-1.827307869	-1.791665289	0.420981091	3.030314507
9.7	388	45.88753143	36.88001742	0.785398163	1.107148718	-1.823644874	-1.786104493	0.380506377	3.082836831
9.725	389	45.64408401	36.44668925	0.741947268	1.019141344	-1.820498609	-1.783088502	0.432407776	2.986378954
9.75	390	45.52253109	36.11152621	0.785398163	0.965251663	-1.818912865	-1.77942485	0.387383848	2.934062306
9.775	391	45.40109326	35.67895454	0.702256932	0.927295218	-1.817318634	-1.776262873	0.472968245	2.893662696
9.8	392	45.27977143	35.34471623	0.785398163	0.927295218	-1.815715855	-1.772455053	0.388318718	2.89517099
9.825	393	44.9403924	35.10905623	0.904827089	0.965251663	-1.813016991	-1.768014925	0.265019612	2.936997615
9.85	394	44.55432968	34.77595429	1.134169167	1.019141344	-1.805916266	-1.764065626	0.054248126	2.972316705
9.875	395	44.09589429	34.46235681	1.080839001	1.019141344	-1.80141329	-1.762889918	0.122783492	2.957111505
9.9	396	43.6383718	34.12997517	0.999458847	1.019141344	-1.796815798	-1.758815863	0.210133724	2.951141427
9.925	397	43.08423606	33.89649051	0.885066816	1.107148718	-1.7926305	-1.754122365	0.323185274	3.040489282
9.95	398	42.72618276	33.58331593	0.927295218	0.965251663	-1.787325931	-1.752823088	0.3012055	2.878343598
9.975	399	42.39042181	33.2523725	0.876058051	0.876058051	-1.7842385	-1.74854101	0.352442668	2.789149986
10	400	42.05507138	32.92205105	0.876058051	0.832981267	-1.781101799	-1.744172924	0.352442668	2.746073202
10.025	401	41.62228371	32.70786115	0.832981267	0.832981267	-1.778408768	-1.742216239	0.398522446	2.743070208
10.05	402	41.26753927	32.47708492	0.876058051	0.876058051	-1.77279366	-1.737198761	0.362311971	2.779280683
10.075	403	40.93373871	32.14844029	0.876058051	0.965251663	-1.769477425	-1.732609199	0.362311971	2.868474295
10.1	404	40.79661169	31.93501134	0.950546841	0.965251663	-1.765155291	-1.730527715	0.302032486	2.85426499
10.125	405	40.44500984	31.70617942	0.785398163	0.965251663	-1.759310031	-1.725303366	0.474399883	2.847046271
10.15	406	39.99648011	31.49324609	0.57133748	0.965251663	-1.753816383	-1.723143214	0.703532808	2.831974028
10.175	407	39.64761931	31.26565869	0.620249486	1.019141344	-1.747753193	-1.71779125	0.662491394	2.877993118
10.2	408	39.31736112	31.053247	0.785398163	0.999458847	-1.744088993	-1.715549024	0.505448341	2.850204996
10.225	409	38.85574106	30.82695271	0.915100701	1.051650213	-1.735723638	-1.710064874	0.392700895	2.885441271
10.25	410	38.49568855	30.51602945	0.999458847	1.019141344	-1.726753216	-1.708184348	0.344538632	2.816736519
10.275	411	38.03987073	30.30430315	0.876058051	0.965251663	-1.717998733	-1.705819452	0.499874357	2.73091191
10.3	412	37.38895694	30.07968838	0.694738276	1.019141344	-1.709769705	-1.700125978	0.697427044	2.768568678
10.325	413	37.05117268	30.07968838	0.785398163	1.030376827	-1.702872441	-1.700125978	0.641472714	2.745098603
10.35	414	36.61596642	29.75682814	0.915100701	0.876058051	-1.696189236	-1.694761171	0.524107485	2.578442519
10.375	415	36.28173498	29.53414439	0.982793723	0.741947268	-1.689019583	-1.688878599	0.469162259	2.431583939
10.4	416	35.85001943	29.2131281	0.950546841	0.702256932	-1.682025759	-1.68328982	0.514583904	2.37871884
10.425	417	35.40985203	28.89304451	0.965251663	0.825376851	-1.672053	-1.677577032	0.528772772	2.472945069
10.45	418	34.98252737	28.57392499	0.965251663	0.904827089	-1.664676968	-1.671736446	0.543125854	2.538042226
10.475	419	34.55715297	28.23753908	0.927295218	1.080839001	-1.657118929	-1.658713226	0.564302038	2.730834398
10.5	420	34.13380174	27.82200721	0.927295218	0.999458847	-1.649372959	-1.652814764	0.580094157	2.633662126
10.525	421	33.81948535	27.49980693	0.927295218	0.999458847	-1.644173739	-1.642835854	0.564302038	2.649454245
10.55	422	33.49944604	27.08698679	0.927295218	0.876058051	-1.635898903	-1.636534249	0.581082299	2.509273187
10.575	423	33.18755871	26.77510077	0.915100701	0.828849059	-1.630473369	-1.629816732	0.593276816	2.462064196
10.6	424	32.87666682	26.56431601	0.915100701	0.828849059	-1.624945059	-1.622744986	0.592288674	2.463052338
10.625	425	32.56210247	26.25498149	0.915100701	0.828849059	-1.616243926	-1.615730922	0.608112523	2.447228489
10.65	426	32.15011846	26.04689842	0.965251663	0.904827089	-1.607487472	-1.608405062	0.572769519	2.508398561
10.675	427	31.9434967	25.74028137	0.915100701	0.915100701	-1.601460268	-1.60107879	0.623448744	2.51814391
10.7	428	31.73805043	25.43507918	0.828849059	0.915100701	-1.595354809	-1.593576288	0.710211894	2.517632401
10.725	429	31.43213548	25.23133205	0.643501109	0.950546841	-1.586047552	-1.585832168	0.911167584	2.537470801
10.75	430	31.12899673	24.92912524	0.551654983	0.950546841	-1.576558189	-1.577991186	1.019141344	2.521343168
10.775	431	30.82848691	24.62848865	0.519146114	0.915100701	-1.570126816	-1.569958273	1.051650213	2.485897027
10.8	432	30.63015829	24.4294764	0.519146114	0.950546841	-1.560328021	-1.561764492	1.067777846	2.505215534
10.825	433	30.43293382	24.1321463	0.5404195	0.915100701	-1.55368771	-1.553364752	1.04624851	2.470025344
10.85	434	30.23961728	23.93652751	0.57133748	0.950546841	-1.543655085	-1.544864848	1.03119422	2.489607794
10.875	435	30.04938344	23.64272652	0.5404195	0.915100701	-1.533494399	-1.536079313	1.077217539	2.439056314
10.9	436	29.86229122	23.44656165	0.57133748	0.950546841	-1.523205323	-1.531520771	1.077425481	2.443376534
10.925	437	29.67277036	23.25549649	0.57133748	0.950546841	-1.516152059	-1.52258948	1.077425481	2.443376534
10.95	438	29.58455444	23.06080773	0.5404195	0.950546841	-1.509217196	-1.517840215	1.122423675	2.429296319
10.975	439	29.40504809	22.77283516	0.57133748	0.915100701	-1.498615436	-1.508372696	1.105124429	2.380231445
11	440	29.22888717	22.58669708	0.519146114	0.965251663	-1.487884665	-1.498982647	1.172273881	2.415424321
11.025	441	29.14653333	22.40258354	0.5404195	0.999458847	-1.480762158	-1.489437402	1.149217171	2.451414829
11.05	442	28.97604868	22.12096104	0.519146114	0.694738276	-1.469829897	-1.479323781	1.183238354	2.133946462
11.075	443	28.79806002	21.94114357	0.489957326	0.519146114	-1.462220268	-1.469413795	1.212427142	1.9583543
11.1	444	28.73282007	21.67554099	0.57133748	0.43662716	-1.451463382	-1.454243016	1.127328766	1.879553568
11.125	445	28.57176825	21.50130092	0.519146114	0.463647609	-1.440204602	-1.443922481	1.193547267	1.892546881
11.15	446	28.49944738	21.3433112	0.5404195	0.632748835	-1.432789685	-1.428793256	1.156464922	2.077457067
11.175	447	28.34447906	21.12393157	0.519146114	0.745419476	-1.421335301	-1.40334898	1.14856784	2.219298175
11.2	448	28.26071346	20.89951935	0.489957326	0.702256932	-1.41730936	-1.382083484	1.134840501	2.219051758
11.225	449	28.19327021	20.76200619	0.519146114	0.588002604	-1.409756517	-1.366082763	1.0916289	2.118820243
11.25	450	28.12744292	20.55456945	0.5404195	0.43662716	-1.402167888	-1.344059908	1.043363109	1.994437204
11.275	451	28.06324295	20.42991231	0.57133748	0.43662716	-1.394544098	-1.327549968	0.999458847	2.007423487
11.3	452	28.00068151	20.31089139	0.5404195	0.412410442	-1.386885793	-1.310841933	1.017719275	1.99586432
11.325	453	27.9397696	20.12912649	0.5404195	0.43662716	-1.379193643	-1.287805034	0.993356711	2.044443602
11.35	454	27.78250509	20.02380396	0.489957326	0.43662716	-1.370755623	-1.270628973	1.031496368	2.056766119
11.375	455	27.72508159	19.9558975	0.489957326	0.489957326	-1.362968998	-1.248515871	1.007798435	2.133794218
11.4	456	27.69091615	19.95857042	0.57133748	0.489957326	-1.351622872	-1.232671001	0.926418282	2.133794218
11.425	457	27.6153086	19.90752755	0.5404195	0.519146114	-1.347300979	-1.21038135	0.922365102	2.197954166
11.45	458	27.56297932	19.82928756	0.5404195	0.489957326	-1.339421136	-1.192666338	0.911886867	2.179243612
11.475	459	27.51236793	19.75731857	0.5404195	0.489957326	-1.33151181	-1.174816631	0.901680325	2.189450154
11.5	460	27.46348392	19.78328398	0.57133748	0.5404195	-1.32357383	-1.158875378	0.859209237	2.251465437
11.525	461	27.41633654	19.76520795	0.57133748	0.519146114	-1.315608044	-1.136277415	0.838083737	2.251317551
11.55	462	27.37093475	19.71330609	0.380506377	0.519146114	-1.307615323	-1.118201501	1.019554738	2.260677653
11.575	463	27.32728726	19.71210281	0.260602392	0.489957326	-1.299596556	-1.106858321	1.139458724	2.231488865
11.6	464	27.28540249	19.67073941	0.18534795	0.489957326	-1.291552652	-1.088668685	1.205594877	2.240607153
11.625	465	27.2737947	19.77166673	0.124354995	0.489957326	-1.279968302	-1.068397347	1.25561023	2.251584756
11.65	466	27.2362339	19.83092265	0.06241881	0.321750554	-1.271880608	-1.052709994	1.306615172	2.094309226
11.675	467	27.29579992	19.8090001	0.124354995	0.18534795	-1.264878328	-1.034551884	1.238385195	1.964200414
11.7	468	27.261571	19.84645069	0.06241881	0.124354995	-1.256777788	-1.012075664	1.281578669	1.921950169
11.725	469	27.32400976	19.92305933	0.124354995	0.174672199	-1.249816088	-0.996646178	1.21171872	1.980191138
11.75	470	27.29311395	20.00437405	0.058755823	0.218668946	-1.241706444	-0.981338508	1.267061841	2.034443936
11.775	471	27.35840502	20.20470057	0.117108745	0.302884868	-1.234788319	-0.958014486	1.181077762	2.146291015
11.8	472	27.33084128	20.35658962	0.058755823	0.302884868	-1.226673303	-0.939113583	1.219597517	2.166124183
11.825	473	27.43350632	20.51564177	0.124354995	0.321750554	-1.21637872	-0.92049918	1.147195017	2.191793197
11.85	474	27.41003154	20.61985075	0.06241881	0.302884868	-1.208269404	-0.905982878	1.199446773	2.182611939
11.875	475	27.48159539	20.79132177	0.058755823	0.321750554	-1.201464771	-0.88787318	1.187135386	2.217451999
11.9	476	27.55442507	20.90516083	0.117108745	0.302884868	-1.194695797	-0.87372186	1.122591506	2.204777272
11.925	477	27.57341163	21.02314052	0.06241881	0.302884868	-1.183243905	-0.859726596	1.17728144	2.204777272
11.95	478	27.64961636	21.21163014	0.06241881	0.244978663	-1.176546931	-0.842361186	1.162092009	2.162060497
11.975	479	27.72705432	21.33869586	0.124354995	0.260602392	-1.169887068	-0.828750029	1.094397018	2.183443033
12	480	27.80571519	21.46966765	0.124354995	0.244978663	-1.163264593	-0.815302469	1.088778081	2.173438241
12.025	481	27.88558863	21.67646219	0.124354995	0.321750554	-1.156679768	-0.805227781	1.079944546	2.259043667
12.05	482	27.83459152	21.81411701	0.058755823	0.260602392	-1.151945162	-0.792135369	1.12805588	2.215383342
12.075	483	27.91653168	21.95546376	0.06241881	0.260602392	-1.145400199	-0.779209339	1.119280286	2.22049595
12.1	484	27.99966066	22.1004316	0.06241881	0.260602392	-1.138893822	-0.766450777	1.114289632	2.225486603
12.125	485	28.0839679	22.24493949	0.066568164	0.244978663	-1.132426236	-0.760214866	1.110140278	2.209862875
12.15	486	28.12656007	22.39517852	0.124354995	0.244978663	-1.12920705	-0.747747934	1.039185484	2.223030838
12.175	487	28.21261486	22.54885161	0.124354995	0.260602392	-1.122798004	-0.735449038	1.034540315	2.243299736
12.2	488	28.21000172	22.63102448	0.06241881	0.18534795	-1.114872384	-0.726243095	1.0964765	2.168045294
12.225	489	28.25417359	22.85619507	0.06241881	0.244978663	-1.111694601	-0.717526765	1.080288036	2.24386447
12.25	490	28.34336926	23.01808726	0.06241881	0.260602392	-1.105368911	-0.70568361	1.075969741	2.263806494
12.275	491	28.38839039	23.18316262	0.06241881	0.19739556	-1.102221035	-0.694007494	1.063958307	2.212611097
12.3	492	28.47927255	23.33725102	0.124354995	0.244978663	-1.095955296	-0.688525906	1.002022122	2.2601942
12.325	493	28.5251309	23.50689203	0.124354995	0.244978663	-1.09283746	-0.677131629	0.990369336	2.271846986
12.35	494	28.57126565	23.66309847	0.117108745	0.244978663	-1.089729662	-0.671835932	0.990039973	2.279422599
12.375	495	28.664359	23.75825728	0.124354995	0.244978663	-1.083544228	-0.663301835	0.986539024	2.275677298
12.4	496	28.62313591	23.99535732	0.058755823	0.260602392	-1.07882138	-0.655603745	1.033412742	2.31002648
12.425	497	28.71815045	24.09376959	0.06241881	0.244978663	-1.072683051	-0.647253125	1.033577954	2.290574553
12.45	498	28.76606148	24.25361806	0.058755823	0.244978663	-1.069629151	-0.642280672	1.029876493	2.297939001
12.475	499	28.8142399	24.35468228	0.058755823	0.18534795	-1.066585435	-0.634073624	1.026418411	2.24176637
12.5	500	28.91139355	24.59701065	0.124354995	0.260602392	-1.060528574	-0.626847909	0.953604935	2.324235116
12.525	501	28.96036611	24.70112332	0.117108745	0.19739556	-1.057515439	-0.618819563	0.957560424	2.264319044
12.55	502	29.00960071	24.86430673	0.124354995	0.260602392	-1.054512504	-0.614153629	0.943246009	2.334594042
12.575	503	29.05909601	24.97090926	0.117108745	0.244978663	-1.051519771	-0.606265186	0.947361278	2.322101294
12.6	504	29.07238589	25.13552397	0.06241881	0.244978663	-1.043840213	-0.60173133	0.998168603	2.325983904
12.625	505	29.12280462	25.16173677	0.06241881	0.18534795	-1.040872287	-0.596205343	1.002051213	2.262470581
12.65	506	29.173479	25.3274802	0.06241881	0.244978663	-1.037914646	-0.591771357	0.995125244	2.329027263
12.675	507	29.22440769	25.43843181	0.058755823	0.18534795	-1.034967288	-0.584122942	0.995809833	2.272374947
12.7	508	29.32702271	25.60550857	0.06241881	0.18534795	-1.029103409	-0.579815512	0.992146846	2.272374947
12.725	509	29.37870639	25.77305425	0.058755823	0.244978663	-1.026186881	-0.575564008	0.989022192	2.338793302
12.75	510	29.48281949	25.80288273	0.06241881	0.174672199	-1.020384624	-0.570203366	0.995988056	2.257857986
12.775	511	29.53524629	25.97146536	0.06241881	0.231090667	-1.017498884	-0.566046459	0.989231403	2.321033108
12.8	512	29.58791816	26.08734508	0.124354995	0.18534795	-1.014623394	-0.558699434	0.924440801	2.278144808
12.825	513	29.64083381	26.25714815	0.124354995	0.18534795	-1.011758147	-0.554661789	0.917816829	2.28476878
12.85	514	29.69399194	26.42737378	0.124354995	0.260602392	-1.008903136	-0.550676094	0.911243717	2.366596334
12.875	515	29.66296663	26.59801386	0.06241881	0.260602392	-1.0042541	-0.546741478	0.962722462	2.377053773
12.9	516	29.71675819	26.76906045	0.06241881	0.06241881	-1.001414749	-0.542857085	0.956224526	2.185368127
12.925	517	29.71675819	26.85473376	0.058755823	-0.06241881	-1.001414749	-0.540933458	0.953441189	2.066976832
12.95	518	29.74118823	27.11234238	0.06241881	-0.132551532	-0.993938245	-0.53523562	0.939320015	2.007302297
12.975	519	29.85073756	27.28456276	0.321750554	-0.34302394	-0.988322406	-0.531496913	0.67998827	1.796829888
13	520	29.93381401	27.54359724	0.432407776	-0.551654983	-0.978115027	-0.525976644	0.565215369	1.592314526
13.025	521	30.04598937	27.85332707	0.605544664	-0.605544664	-0.972593824	-0.523674081	0.381495319	1.549008008
13.05	522	30.07680231	28.07653435	0.643501109	-0.57133748	-0.96522643	-0.523196306	0.334991566	1.591762499
13.075	523	30.13383754	28.38643798	0.655695626	-0.655695626	-0.962498006	-0.520967326	0.305642163	1.524559238
13.1	524	30.22473909	28.60968041	0.741947268	-0.620249486	-0.952461897	-0.520519573	0.216833604	1.562562295
13.125	525	30.20154442	28.96942507	0.702256932	-0.605544664	-0.947844488	-0.521358833	0.229807726	1.603983333
13.15	526	30.15709119	29.27944107	0.665969237	-0.605544664	-0.938588855	-0.519217283	0.245198347	1.624880406
13.175	527	30.19540874	29.55241643	0.655695626	-0.605544664	-0.931288418	-0.521734894	0.240359758	1.639992605
13.2	528	30.23533147	29.77564893	0.702256932	-0.605544664	-0.924006874	-0.52129892	0.183395707	1.650395351
13.225	529	30.27685303	29.998887	0.702256932	-0.605544664	-0.916744917	-0.520869435	0.172721206	1.661069853
13.25	530	30.25865597	30.27198159	0.665969237	-0.605544664	-0.912111409	-0.523312306	0.18599709	1.684081663
13.275	531	30.22421422	30.49519341	0.655695626	-0.605544664	-0.902828154	-0.522875073	0.179045169	1.701307194
13.3	532	30.28625518	30.71841098	0.665969237	-0.655695626	-0.900235946	-0.522444194	0.156449042	1.663478748
13.325	533	30.33298227	30.99161856	0.702256932	-0.643501109	-0.893021386	-0.524816465	0.102006918	1.693827695
13.35	534	30.24057786	31.21481016	0.620249486	-0.643501109	-0.886298275	-0.524378556	0.158779337	1.719062722
13.375	535	30.2903468	31.43800765	0.655695626	-0.694738276	-0.879095399	-0.523946865	0.110350115	1.680808636
13.4	536	30.27744278	31.71132248	0.655695626	-0.643501109	-0.874445021	-0.526252352	0.083982786	1.758413133
13.425	537	30.26519409	31.84804228	0.655695626	-0.643501109	-0.869790779	-0.527390254	0.070170317	1.772225601
13.45	538	30.31855097	32.07119812	0.694738276	-0.643501109	-0.862622253	-0.526946128	0.016968068	1.7863852
13.475	539	30.30796867	32.29436021	0.702256932	-0.694738276	-0.857969999	-0.52650814	0.011172719	1.755770165
13.5	540	30.29804279	32.43108887	0.665969237	-0.694738276	-0.853314595	-0.527624507	0.010275463	1.770609677
13.525	541	30.35496594	32.65424133	0.702256932	-0.694738276	-0.846184179	-0.52718671	0.041213763	1.785811209
13.55	542	30.3467031	32.84151332	0.702256932	-0.643501109	-0.841532581	-0.530917813	0.064708133	1.860542747
13.575	543	30.4061663	33.06461778	0.741947268	-0.685729511	-0.834436424	-0.530463226	0.120530921	1.834446796
13.6	544	30.39956219	33.20148751	0.702256932	-0.643501109	-0.829789914	-0.531537394	0.097354529	1.893189142
13.625	545	30.39361468	33.33839524	0.702256932	-0.643501109	-0.825141485	-0.532602742	0.114254328	1.910088941
13.65	546	30.38832416	33.56147418	0.702256932	-0.643501109	-0.820491338	-0.532143685	0.137107492	1.932942105
13.675	547	30.45659819	33.69840312	0.702256932	-0.694738276	-0.81808962	-0.533195188	0.145853002	1.890450448
13.7	548	30.45230377	33.92147292	0.702256932	-0.73781506	-0.813448056	-0.532737107	0.168954749	1.870475411
13.725	549	30.4486656	34.05842259	0.702256932	-0.694738276	-0.808805284	-0.533775109	0.187011968	1.931609414
13.75	550	30.44568392	34.19540866	0.702256932	-0.694738276	-0.804161502	-0.534804796	0.20544613	1.950043576
13.775	551	30.51314846	34.33243069	0.702256932	-0.694738276	-0.797167037	-0.535826265	0.219288056	1.963885502
13.8	552	30.51181183	34.55545904	0.741947268	-0.694738276	-0.792532371	-0.535359606	0.283130539	1.988037649
13.825	553	30.51113064	34.69250024	0.741947268	-0.694738276	-0.787897398	-0.536368282	0.302685068	2.007592178
13.85	554	30.51110495	34.82957647	0.694738276	-0.694738276	-0.783262318	-0.537369019	0.275396629	2.02751273
13.875	555	30.51173474	34.96668731	0.694738276	-0.694738276	-0.778627329	-0.538361909	0.295677328	2.047793429
13.9	556	30.58300321	35.15529464	0.741947268	-0.832981267	-0.776330944	-0.54178777	0.36351989	1.930184009
13.925	557	30.58461242	35.37822343	0.741947268	-1.076854958	-0.77170718	-0.541294391	0.388405308	1.711195736
13.95	558	30.51496061	35.65274661	0.702256932	-1.165904541	-0.769358424	-0.543211757	0.38749927	1.660930452
13.975	559	30.58979211	35.92739886	0.741947268	-1.134169167	-0.762461604	-0.545099815	0.459046414	1.724522633
14	560	30.59336224	36.2542871	0.702256932	-1.051650213	-0.757840188	-0.549315108	0.465408171	1.85309368
14.025	561	30.59758561	36.58180801	0.655695626	-0.965251663	-0.753219949	-0.553454993	0.464864524	1.985509888
14.05	562	30.6706109	36.90994475	0.702256932	-0.927295218	-0.750989828	-0.557521338	0.546232089	2.058272593
14.075	563	30.67580162	37.23868103	0.702256932	-0.927295218	-0.746382347	-0.561515954	0.59159971	2.103640214
14.1	564	30.68164332	37.4299998	0.741947268	-0.927295218	-0.741776524	-0.56461622	0.664325759	2.136675927
14.125	565	30.68813564	37.70602781	0.694738276	-0.982793723	-0.737172552	-0.566258942	0.650810509	2.114871163
14.15	566	30.7622463	37.89788982	0.741947268	-0.965251663	-0.734987413	-0.569296976	0.719972784	2.154366506
14.175	567	30.69527816	38.22833239	0.655695626	-0.982793723	-0.732570625	-0.573086741	0.677197688	2.180300992
14.2	568	30.7696966	38.42096976	0.702256932	-0.982793723	-0.730397111	-0.576049279	0.745241191	2.20178319
14.225	569	30.77779494	38.69768165	0.745419476	-1.019141344	-0.725809128	-0.577568265	0.819750363	2.196782196
14.25	570	30.72060216	38.89082263	0.785398163	-1.019141344	-0.718779045	-0.580472804	0.901889624	2.23894277
14.275	571	30.88174356	39.16778948	0.965251663	-1.019141344	-0.709945203	-0.581942298	1.114667373	2.271867019
14.3	572	30.89272596	39.36141833	0.950546841	-1.019141344	-0.705380391	-0.584790639	1.131346414	2.303250883
14.325	573	30.90435162	39.6386289	0.825376851	-1.076854958	-0.700818919	-0.586212499	1.035016696	2.274377542
14.35	574	30.99341074	39.83273053	0.785398163	-1.051650213	-0.694191649	-0.589006371	1.027845186	2.332389464
14.375	575	31.02045089	40.02714006	0.655695626	-1.019141344	-0.685111479	-0.591773125	0.941158487	2.40791417
14.4	576	31.05004408	40.22185303	0.605544664	-1.019141344	-0.676047871	-0.594513112	0.93387407	2.450780716
14.425	577	31.06579581	40.41686506	0.620249486	-1.019141344	-0.671522729	-0.597226679	0.977815338	2.480017161
14.45	578	31.0992047	40.6947494	0.620249486	-1.076854958	-0.662486658	-0.598526832	1.015820637	2.460308846
14.475	579	31.27534526	40.83371711	0.702256932	-1.076854958	-0.654065537	-0.599170272	1.124643568	2.487124332
14.5	580	31.29417922	41.02923315	0.665969237	-1.076854958	-0.649585345	-0.60182119	1.116043019	2.514811478
14.525	581	31.39360147	41.22503479	0.489957326	-1.076854958	-0.643195314	-0.604446945	0.971621004	2.546401373
14.55	582	31.41395622	41.42111796	0.302884868	-1.076854958	-0.638738876	-0.607047858	0.810947693	2.57280052
14.575	583	31.59625505	41.69950433	0.260602392	-0.982793723	-0.630537184	-0.608251184	0.799329846	2.697526385
14.6	584	31.69946203	41.83871993	0.18534795	-0.73781506	-0.624269313	-0.608846842	0.746034945	2.964464588
14.625	585	31.72245774	41.97795027	0.165148677	-0.694738276	-0.619868962	-0.609438548	0.742340891	3.024046591
14.65	586	31.90957557	42.31387069	0.174672199	-0.519146114	-0.611856422	-0.612546504	0.789335151	3.046075816
14.675	587	32.15561222	42.59252635	0.231090667	-0.463647609	-0.606497568	-0.613688646	0.866929091	2.969401839
14.7	588	32.26353913	42.81363396	0.218668946	-0.489957326	-0.600417491	-0.61290795	0.869745667	2.980473258
14.725	589	32.45554876	43.17407821	0.174672199	-0.463647609	-0.59265276	-0.612699982	0.847959654	2.931952808
14.75	590	32.62163241	43.53452429	0.174672199	-0.519146114	-0.589228257	-0.612495458	0.856545688	2.978865279
14.775	591	32.87146612	43.81317671	0.18534795	-0.463647609	-0.584156484	-0.613606105	0.887070979	2.903517234
14.8	592	32.98372091	44.0342867	0.18534795	-0.463647609	-0.578283343	-0.612847464	0.900796728	2.889791484
14.825	593	33.23534608	44.39473146	0.19739556	-0.463647609	-0.573349534	-0.612645705	0.926250286	2.876385536
14.85	594	33.40354001	44.61587311	0.244978663	-0.463647609	-0.570101675	-0.611901713	0.980418431	2.869800495
14.875	595	33.48776811	44.83703921	0.110657221	-0.519146114	-0.568489989	-0.611165061	0.846712752	2.924683237
14.9	596	33.65648331	45.05822941	0	-0.519146114	-0.565290837	-0.61043564	0.742479749	2.918259019
14.925	597	33.91019394	45.41869453	-0.124354995	-0.493941369	-0.560551877	-0.610257571	0.630749409	2.880429619
14.95	598	34.11199116	45.63991417	-0.380506377	-0.493941369	-0.553393269	-0.609541845	0.392844176	2.862183469
14.975	599	34.41984923	45.77916108	-0.339292614	-0.463647609	-0.551284062	-0.610082306	0.446105549	2.819842099
15	600	34.76122169	46.00038631	-0.35877067	-0.463647609	-0.545256833	-0.609373032	0.445030323	2.801439269
15.025	601	35.20696575	46.22163447	-0.244978663	-0.463647609	-0.544221348	-0.608670547	0.565414294	2.794847306
15.05	602	35.60116073	46.44290522	-0.260602392	-0.463647609	-0.54080719	-0.607974756	0.562752217	2.781885654
15.075	603	35.90989731	46.66419824	-0.260602392	-0.493941369	-0.538893535	-0.607285563	0.56935225	2.805579381
15.1	604	36.21876316	46.88551321	-0.321750554	-0.493941369	-0.537012512	-0.606602877	0.514884776	2.798898692
15.125	605	36.527755	47.02468685	-0.321750554	-0.519146114	-0.535163306	-0.607137723	0.528491637	2.810496577
15.15	606	36.83686964	47.24600645	-0.380506377	-0.519146114	-0.533345129	-0.606460938	0.476663719	2.803568672
15.175	607	37.14610404	47.46734748	-0.404891786	-0.493941369	-0.531557218	-0.605790465	0.459290338	2.771351898
15.2	608	37.45545521	47.60650062	-0.404891786	-0.463647609	-0.529798834	-0.606321149	0.473570106	2.72677837
15.225	609	37.67857584	47.827846	-0.380506377	-0.463647609	-0.52940654	-0.605656376	0.497955515	2.72677837
15.25	610	37.98806598	48.04921233	-0.404891786	-0.493941369	-0.527690325	-0.604997729	0.480839481	2.749802755
15.275	611	38.29766621	48.18834537	-0.432407776	-0.463647609	-0.526001853	-0.605524294	0.468125191	2.704707296
15.3	612	38.52084097	48.40971577	-0.404891786	-0.493941369	-0.525640132	-0.604871155	0.49564118	2.735001056
15.325	613	38.74402071	48.54884556	-0.34302394	-0.463647609	-0.525282578	-0.605394173	0.565042878	2.697173444
15.35	614	39.05377346	48.71343409	-0.321750554	-0.551654983	-0.523645884	-0.603057706	0.588002604	2.783494478
15.375	615	39.27698019	48.85251769	-0.43662716	-0.463647609	-0.523304515	-0.603582637	0.480864451	2.687748652
15.4	616	39.50019146	49.07394866	-0.57133748	-0.493941369	-0.522967003	-0.602947098	0.346154131	2.718042412
15.425	617	39.72340717	49.21302938	-0.694738276	-0.463647609	-0.522633284	-0.603468495	0.230584558	2.679917429
15.45	618	40.03332558	49.35212341	-0.785398163	-0.463647609	-0.521057139	-0.603986954	0.155868201	2.663973898
15.475	619	40.34334192	49.51686926	-0.876058051	-0.551654983	-0.519505213	-0.601693073	0.067430084	2.749759502
15.5	620	40.61631304	49.65591773	-0.876058051	-0.463647609	-0.521335091	-0.602213332	0.069715557	2.659466655
15.525	621	40.88941835	49.79497956	-0.785398163	-0.463647609	-0.523140531	-0.602730686	0.162727375	2.657114725
15.55	622	41.19930355	50.01643671	-0.876058051	-0.463647609	-0.521605177	-0.602110894	0.080578849	2.648603363
15.575	623	41.52249941	50.09888291	-0.832981267	-0.463647609	-0.525469396	-0.600980363	0.113792007	2.658466989
15.6	624	41.74568132	50.23791291	-0.828849059	-0.463647609	-0.525138465	-0.601496568	0.12676103	2.649630174
15.625	625	41.96886776	50.37695621	-0.785398163	-0.463647609	-0.524811053	-0.602009923	0.179160499	2.6406816
15.65	626	42.19205865	50.54192293	-0.702256932	-0.463647609	-0.524487105	-0.599769008	0.256001839	2.646981492
15.675	627	42.51570483	50.68092143	-0.605544664	-0.463647609	-0.528239149	-0.600284023	0.348954726	2.650740873
15.7	628	42.83994049	50.8199333	-0.519146114	-0.463647609	-0.53193445	-0.60079622	0.431400727	2.654693422
15.725	629	43.19993376	50.90245327	-0.655695626	-0.463647609	-0.532402161	-0.599685665	0.300437749	2.649106888
15.75	630	43.64610156	51.04144956	-0.828849059	-0.43662716	-0.531698232	-0.600197269	0.150508252	2.598862503
15.775	631	44.05691379	51.26298397	-0.694738276	-0.463647609	-0.534115218	-0.599603495	0.280988427	2.62951356
15.8	632	44.4169498	51.34557092	-0.463647609	-0.463647609	-0.534552438	-0.598504442	0.519146114	2.622446539
15.825	633	44.77699415	51.48453629	-0.404891786	-0.463647609	-0.534982626	-0.599014831	0.592938398	2.607410079
15.85	634	45.13704666	51.56715626	-0.321750554	-0.463647609	-0.535405952	-0.597921443	0.684476379	2.599013329
15.875	635	45.49710713	51.7061063	-0.321750554	-0.463647609	-0.535822577	-0.598431212	0.701182241	2.582307467
15.9	636	45.85717537	51.78875898	-0.321750554	-0.463647609	-0.53623266	-0.597343433	0.711210246	2.572279462
15.925	637	46.21725121	51.84506971	-0.34302394	-0.380506377	-0.536636353	-0.598938249	0.722191331	2.456883759
15.95	638	46.52625484	52.01037886	-0.404891786	-0.463647609	-0.53518704	-0.596770349	0.666557819	2.533790657
15.975	639	46.83535491	52.06664196	-0.463647609	-0.380506377	-0.533756854	-0.598358997	0.650800249	2.407651172
16	640	47.19538373	52.14929849	-0.432407776	-0.43662716	-0.534171068	-0.597278853	0.697637703	2.448174334
16.024999	641	47.41843731	52.28823154	-0.463647609	-0.404891786	-0.533838782	-0.597784654	0.681943699	2.400893132
16.05	642	47.72762593	52.37092022	-0.519146114	-0.43662716	-0.532444065	-0.596709987	0.651409556	2.407664144
16.075	643	47.95070624	52.45366921	-0.519146114	-0.463647609	-0.532123502	-0.59563871	0.661043169	2.425050979
16.1	644	48.3107028	52.59255876	-0.493941369	-0.463647609	-0.532540325	-0.596145916	0.713707948	2.397590946
16.125	645	48.53378161	52.67533925	-0.519146114	-0.463647609	-0.532223171	-0.595080033	0.699605898	2.38648825
16.149999	646	48.84307563	52.81421389	-0.588002604	-0.404891786	-0.530870533	-0.59558658	0.667178061	2.291303775
16.175	647	49.06617969	52.81421389	-0.588002604	-0.43662716	-0.530564412	-0.59558658	0.698999614	2.291217596
16.2	648	49.2892883	52.95310202	-0.551654983	-0.404891786	-0.530261063	-0.59609047	0.754652962	2.240176496
16.225	649	49.56302643	53.03588541	-0.551654983	-0.463647609	-0.531701316	-0.595031919	0.763958954	2.289626326
16.25	650	49.78611796	53.17475872	-0.551654983	-0.404891786	-0.531395899	-0.595535157	0.784418732	2.210410726
16.274999	651	50.00921408	53.25757311	-0.551654983	-0.404891786	-0.531093207	-0.594481876	0.800472398	2.194357059
16.3	652	50.23231475	53.25757311	-0.551654983	-0.43662716	-0.530793204	-0.594481876	0.839287844	2.187276986
16.325	653	50.4554199	53.39643169	-0.551654983	-0.380506377	-0.530495853	-0.594984455	0.861372607	2.109071442
16.35	654	50.59228421	53.47927678	-0.551654983	-0.463647609	-0.531200695	-0.593936393	0.857766234	2.195819046
16.375	655	50.81538323	53.56218044	-0.551654983	-0.463647609	-0.530903662	-0.592891574	0.87724429	2.17634099
16.4	656	51.0384867	53.70099624	-0.588002604	-0.404891786	-0.530609225	-0.593395414	0.864303764	2.094178072
16.425	657	51.1753549	53.70099624	-0.551654983	-0.43662716	-0.531305733	-0.593395414	0.921888146	2.104676685
16.45	658	51.39845232	53.61812072	-0.551654983	-0.43662716	-0.531011613	-0.594438306	0.994146551	2.03241828
16.475	659	51.53533472	53.70099624	-0.519146114	-0.380506377	-0.531702187	-0.593395414	1.026014804	1.976938112
16.5	660	51.75842615	53.8669217	-0.551654983	-0.211093333	-0.531408404	-0.591319262	0.992831627	1.808199377
16.525	661	51.89532254	54.00569486	-0.57133748	0	-0.532093141	-0.5918243	0.97314913	1.597106044
16.55	662	52.20462222	54.08871606	-0.551654983	0.132551532	-0.530828372	-0.59079289	1.046161793	1.411224345
16.575	663	52.42772676	54.08871606	-0.34302394	0.18534795	-0.530542058	-0.59079289	1.310913618	1.302307145
16.6	664	52.51400443	54.17179463	-0.278299659	0.244978663	-0.529578504	-0.589764643	1.3756379	1.242676432
16.625	665	52.65083556	54.25493029	-0.132551532	0.244978663	-0.530258171	-0.588739547	1.523750088	1.24031237
16.65	666	52.73712746	54.42137188	-0.132551532	0.321750554	-0.529299158	-0.586698754	1.495325577	1.19196499
16.675	667	52.96025458	54.53291004	-0.066568164	0.321750554	-0.529022165	-0.583141257	1.564760183	1.188513753
16.7	668	53.13301065	54.69996831	0	0.380506377	-0.527122443	-0.581127914	1.631328347	1.12975793
16.725	669	53.35616903	54.78358021	0.066568164	0.380506377	-0.526856609	-0.580125849	1.730841272	1.096813169
16.75	670	53.44263187	54.81258152	0.06241881	0.380506377	-0.525915752	-0.577599924	1.729688912	1.093816174
16.775	671	53.52914187	54.89638623	0	0.380506377	-0.524977936	-0.576605296	1.667270102	1.093816174
16.8	672	53.70230242	54.92587417	0	0.35877067	-0.52311137	-0.574086445	1.703347859	1.079474124
16.825	673	53.96239125	55.00986985	0.278299659	0.35877067	-0.520334	-0.573099226	2.046491546	1.014630097
16.85	674	54.1360132	55.03984205	0.463647609	0.302884868	-0.518497255	-0.570587473	2.271292697	1.031062697
16.875	675	54.26048733	55.12402689	0.628796286	0.35877067	-0.515069864	-0.569607635	2.460195005	0.951423265
16.9	676	54.38559593	55.2082645	0.732815102	0.412410442	-0.511658201	-0.568630785	2.586166381	0.875830933
16.925	677	54.42399725	55.23885318	0.73781506	0.35877067	-0.509156438	-0.566130517	2.591166339	0.929470704
16.95	678	54.59871549	55.32327746	0.828849059	0.412410442	-0.507370898	-0.565160997	2.711687507	0.846343764
16.975	679	54.63769912	55.35434456	0.828849059	0.35877067	-0.504881943	-0.562667867	2.711687507	0.899983535
17	680	54.67702074	55.43895372	0.825376851	0.412410442	-0.502396554	-0.561705647	2.699058046	0.855501017
17.025	681	54.80446293	55.47049685	0.825376851	0.412410442	-0.499040095	-0.559219677	2.727269254	0.827289808
17.05	682	54.79700624	55.55528912	0.785398163	0.43662716	-0.494962	-0.558264728	2.669095718	0.821267939
17.075	683	54.92580863	55.58730594	0.825376851	0.380506377	-0.491630258	-0.555785938	2.735465792	0.850997335
17.1	684	54.96692537	55.58730594	0.785398163	0.412410442	-0.489167632	-0.555785938	2.711830374	0.802750001
17.125	685	54.96167411	55.67227954	0.862170055	0.43662716	-0.485100532	-0.554838229	2.77084457	0.796290979
17.15	686	55.04600335	55.61966391	1.030376827	0.412410442	-0.480192162	-0.553310018	2.977134107	0.782424931
17.175	687	55.17497423	55.70476767	1.249045772	0.463647609	-0.472858034	-0.55236664	3.070285189	0.714090699
17.2	688	55.17336782	55.82287794	1.325817664	0.57133748	-0.468805391	-0.548961772	3.02259236	0.63547989
17.225	689	55.21740382	55.94163263	1.310193935	0.832981267	-0.462321941	-0.54557132	3.053424042	0.389044057
17.25	690	55.17892892	56.00949138	1.272297395	0.982793723	-0.448542301	-0.540665926	3.106146513	0.254057532
17.275	691	55.18275938	56.04392525	1.292496668	1.076854958	-0.444490639	-0.538217714	3.092153806	0.166202862
17.3	692	55.14493606	56.02771005	1.292496668	1.165904541	-0.438799265	-0.534237791	3.098141758	0.083141232
17.325	693	55.1089014	55.92613791	1.292496668	1.19028995	-0.433100263	-0.531159951	3.086648011	0.047262076
17.35	694	55.0746589	55.91149826	1.359702994	1.165904541	-0.427393989	-0.527169753	3.025285775	0.077491574
17.375	695	55.04221192	55.89774927	1.359702994	1.249045772	-0.421680802	-0.523177527	3.030935432	0
17.4	696	55.05204655	55.7980912	1.373400767	1.267911458	-0.417622633	-0.520072628	3.000664591	0.035438754
17.45	698	54.97123281	55.64961719	1.33970566	1.438244794	-0.414297048	-0.515394503	3.028464638	0.211667151
17.475	699	54.94291107	55.64961719	1.396124128	1.508377517	-0.408566077	-0.515394503	2.973240912	0.28060513
17.5	700	54.86375931	55.50236756	1.33970566	1.570796327	-0.405220724	-0.510691452	3.023912317	0.348771004
17.525	701	54.8382998	55.39552463	1.396124128	1.695151321	-0.39947422	-0.503509568	2.961559201	0.479060647
17.55	702	54.85309345	55.25139873	1.396124128	1.633215137	-0.395406133	-0.498753682	2.939015793	0.43966787
17.575	703	54.73823867	55.10852904	1.396124128	1.570796327	-0.390348366	-0.493973028	2.939015793	0.37724906
17.6	704	54.66244946	54.87867306	1.460139106	1.504228163	-0.38696477	-0.490023869	2.852009218	0.333672493
17.625	705	54.60562906	54.83167936	1.695151321	1.62955215	-0.379489987	-0.488414722	2.621156217	0.454837264
17.65	706	54.5882933	54.69155303	1.81577499	1.756144277	-0.373706649	-0.48357075	2.485157747	0.596804193
17.675	707	54.44353939	54.59885146	1.873681195	1.81577499	-0.366866625	-0.480327671	2.44018534	0.643501109
17.7	708	54.30134618	54.2805856	1.856847769	1.831398719	-0.359990455	-0.473009799	2.435661255	0.680482349
17.725	709	54.06791364	54.14457392	1.745468526	1.81577499	-0.353718051	-0.468077423	2.568398009	0.643501109
17.75	710	53.83662669	53.87576425	1.695151321	1.703347859	-0.347391504	-0.462288929	2.618715213	0.531073978
17.775	711	53.70176523	53.65292869	1.756144277	1.633215137	-0.340387848	-0.458115605	2.549273918	0.469389595
17.8	712	53.50792813	53.52092739	1.756144277	1.637364491	-0.335726797	-0.453088274	2.563904559	0.458908308
17.825	713	53.40984259	53.30017311	1.756144277	1.570796327	-0.330423417	-0.448848962	2.549273918	0.406970785
17.85	714	53.21851247	53.21369242	1.756144277	1.633215137	-0.325700848	-0.445462807	2.569907489	0.448756025
17.875	715	53.12328097	52.99467752	1.81577499	1.637364491	-0.320350475	-0.441167347	2.495820542	0.467361612
17.9	716	52.93450449	52.86727492	1.801886994	1.703347859	-0.315566288	-0.436036056	2.524164772	0.518888747
17.925	717	52.8421676	52.74127102	1.801886994	1.703347859	-0.310169318	-0.430880111	2.524164772	0.518888747
17.95	718	52.65599169	52.52561711	1.81577499	1.642103792	-0.305323457	-0.426485813	2.510276776	0.45764468
17.975	719	52.56658989	52.40222672	1.81577499	1.637364491	-0.299880336	-0.421273654	2.510276776	0.452905379
18	720	52.41222046	52.14840796	1.81577499	1.428899272	-0.296798344	-0.415057983	2.498091545	0.256625391
18.025	721	52.3252689	52.02815935	1.81577499	1.508377517	-0.291315625	-0.409781434	2.498091545	0.336103636
18.05	722	52.17229385	51.94880146	1.81577499	1.570796327	-0.288194191	-0.406250227	2.513086475	0.383527516
18.075	723	52.08782158	51.83098383	1.81577499	1.695151321	-0.282672188	-0.400933252	2.513086475	0.507882511
18.1	724	51.93626514	51.71463813	1.81577499	1.768191887	-0.279511185	-0.395592202	2.522280374	0.571729176
18.125	725	51.85430116	51.5618174	1.81577499	1.768191887	-0.273950246	-0.3884336	2.516107613	0.577901937
18.15	726	51.70418773	51.31884743	1.81577499	1.712693381	-0.270749566	-0.381957815	2.503163353	0.535347693
18.175	727	51.62476093	51.20778274	1.873681195	1.637364491	-0.265150068	-0.376521486	2.445257147	0.460018802
18.2	728	51.47611505	51.00505658	1.81577499	1.570796327	-0.261909623	-0.371772606	2.496373333	0.400240657
18.225	729	51.45031317	50.8968438	1.873681195	1.570796327	-0.260032282	-0.366280971	2.424200911	0.414506875
18.25	730	51.3025263	50.69662211	1.801886994	1.570796327	-0.25676606	-0.361462384	2.488496956	0.42200503
18.275	731	51.25210057	50.5913076	1.873681195	1.633215137	-0.252991703	-0.355915667	2.408945506	0.492181089
18.3	732	51.17783431	50.52196565	1.873681195	1.695151321	-0.247316356	-0.352205083	2.416702755	0.546360024
18.325	733	51.03219773	50.29127261	1.873681195	1.703347859	-0.243996205	-0.345425547	2.400916482	0.570342836
18.35	734	50.98425064	50.22390575	1.929566997	1.703347859	-0.240189608	-0.341678592	2.34503068	0.570342836
18.375	735	50.91371844	50.124182	1.756144277	1.703347859	-0.234466407	-0.336039406	2.5184534	0.570342836
18.4	736	50.58264814	49.9314771	1.570796327	1.703347859	-0.22384758	-0.33102761	2.743964662	0.530179524
18.425	737	50.46300099	49.8347802	1.515297822	1.695151321	-0.222355263	-0.325334514	2.802300039	0.519146114
18.45	738	50.41927287	49.64477919	1.675673266	1.637364491	-0.218486174	-0.320252375	2.616519001	0.486764877
18.475	739	50.23630326	49.55115552	1.675673266	1.703347859	-0.211144496	-0.314505821	2.641924595	0.527342652
18.5	740	50.11398995	49.394448	1.81577499	1.633215137	-0.199437417	-0.311281663	2.512796367	0.446236433
18.525	741	49.93811247	49.30339142	1.873681195	1.633215137	-0.191982932	-0.30548928	2.477871002	0.423255593
18.55	742	49.86333616	49.27340773	1.892546881	1.687905071	-0.184108305	-0.303553752	2.476818159	0.460132685
18.575	743	49.69321263	49.11846078	1.873681195	1.62955215	-0.17656328	-0.300276675	2.506648318	0.39081529
18.6	744	49.52593734	49.05967588	1.873681195	1.687905071	-0.168966854	-0.296382409	2.532031466	0.423785064
18.625	745	49.37769996	48.87709669	1.81577499	1.695151321	-0.163318296	-0.291109699	2.589937671	0.431031314
18.65	746	49.23104749	48.79183839	1.81577499	1.703347859	-0.157635903	-0.285219791	2.605157196	0.424008327
18.675	747	49.20004721	48.7359426	1.856847769	1.756144277	-0.153621257	-0.281281825	2.564084417	0.476804744
18.7	748	49.0561253	48.55729487	1.801886994	1.695151321	-0.147889724	-0.275918004	2.619045192	0.415811789
18.725	749	48.91382436	48.47642517	1.801886994	1.637364491	-0.142124653	-0.269963474	2.634404967	0.342665183
18.75	750	48.77315857	48.30075135	1.801886994	1.570796327	-0.136326133	-0.264529482	2.634404967	0.276097019
18.775	751	48.73329364	48.24884651	1.856847769	1.633215137	-0.130227255	-0.260528482	2.583749053	0.334210969
18.8	752	48.5960152	48.10099447	1.856847769	1.570796327	-0.124373372	-0.257046392	2.587924907	0.267616305
18.825	753	48.46041144	48.05053878	1.801886994	1.570796327	-0.118486525	-0.253020848	2.661791997	0.248709989
18.85	754	48.32649647	48.00086338	1.801886994	1.633215137	-0.112566846	-0.248986907	2.680282399	0.292638397
18.875	755	48.30443943	47.95197069	1.856847769	1.633215137	-0.108452633	-0.244944674	2.625321625	0.292638397
18.9	756	48.17341231	47.80675656	1.81577499	1.570796327	-0.102486372	-0.241393288	2.669815142	0.226798848
18.925	757	48.05384618	47.75934025	1.801886994	1.633215137	-0.098559104	-0.237327032	2.698358233	0.274562563
18.95	758	48.0345786	47.73592866	1.841743177	1.633215137	-0.094415631	-0.235290892	2.66162286	0.271441753
18.975	759	47.90761448	47.68970007	1.801886994	1.637364491	-0.088378218	-0.231212656	2.71885349	0.25821666
19	760	47.89037621	47.54683978	1.856847769	1.570796327	-0.0842183	-0.227600167	2.649549875	0.205991337
19.025	761	47.76637852	47.52437561	1.801886994	1.570796327	-0.078136059	-0.225550248	2.724279146	0.18622284
19.05	762	47.65145745	47.48004723	1.801886994	1.570796327	-0.074115518	-0.221444633	2.738311172	0.172190815
19.075	763	47.63018275	47.41505876	1.856847769	1.695151321	-0.067834241	-0.215271991	2.683350397	0.296545809
19.1	764	47.51724728	47.29606721	1.801886994	1.703347859	-0.06377756	-0.213658103	2.740723712	0.302329806
19.125	765	47.50491971	47.25406418	1.856847769	1.768191887	-0.059576017	-0.209521889	2.685762938	0.367173834
19.15	766	47.39358477	47.19257879	1.801886994	1.831398719	-0.055489142	-0.20330394	2.752412015	0.418692363
19.175	767	47.38291343	47.0153441	1.856847769	1.831398719	-0.051274695	-0.195400666	2.678315827	0.437827777
19.2	768	47.26858649	46.84106819	1.81577499	1.703347859	-0.045044714	-0.187438081	2.716760491	0.312405032
19.225	769	47.26000293	46.78609389	1.873681195	1.703347859	-0.040817086	-0.181138188	2.656147932	0.315111385
19.25	770	47.15233141	46.63450831	1.81577499	1.695151321	-0.036665575	-0.175196697	2.71126604	0.309702945
19.275	771	47.14542359	46.50152519	1.873681195	1.695151321	-0.03242622	-0.171336421	2.638309231	0.324753548
19.3	772	47.03940311	46.33632412	1.856847769	1.756144277	-0.028245611	-0.163198155	2.648857993	0.392031168
19.325	773	47.03417963	46.28852822	1.856847769	1.892546881	-0.023995067	-0.15680314	2.645567699	0.531724067
19.35	774	46.92982562	46.15888132	1.856847769	1.831398719	-0.019785724	-0.152861739	2.645567699	0.470575905
19.375	775	46.92629477	46.01522693	1.856847769	1.831398719	-0.015524543	-0.146749048	2.626309279	0.489834325
19.4	776	46.82362247	45.95844128	1.81577499	1.892546881	-0.01128685	-0.138138975	2.676120229	0.542244316
19.425	777	46.82179225	45.83222453	1.873681195	1.81577499	-0.007015594	-0.134117235	2.601859024	0.481827424
19.45	778	46.72119867	45.69389006	1.801886994	1.768191887	-0.004890305	-0.127903358	2.665523323	0.442374223
19.475	779	46.72064868	45.55733062	1.873681195	1.695151321	-0.000609581	-0.121651986	2.572455736	0.390607044
19.5	780	46.62095551	45.41116009	1.81577499	1.703347859	0.003679041	-0.113175806	2.620808092	0.408357431
19.525	781	46.62143066	45.28960081	1.801886994	1.703347859	0.005823964	-0.109037381	2.612003055	0.431050464
19.55	782	46.62302441	45.2682731	1.856847769	1.756144277	0.01011363	-0.1046455	2.55704228	0.483846882
19.575	783	46.5254864	45.14832255	1.801886994	1.756144277	0.014433881	-0.100471236	2.612003055	0.483846882
19.6	784	46.52880283	45.12870081	1.873681195	1.81577499	0.018731859	-0.096061801	2.540208854	0.543477595
19.625	785	46.43080517	45.00131577	1.801886994	1.831398719	0.020925567	-0.089639157	2.600799042	0.570305336
19.65	786	46.4354205	44.98385298	1.856847769	1.81577499	0.025231694	-0.085210953	2.545838267	0.554681608
19.675	787	46.44089669	44.85962342	1.801886994	1.831398719	0.029536885	-0.078737364	2.576556915	0.594547464
19.7	788	46.44723343	44.73728419	1.633215137	1.768191887	0.033840982	-0.072228095	2.720403173	0.55616623
19.725	789	46.36257738	44.723296	1.373400767	1.768191887	0.042536778	-0.067767798	3.011249707	0.525134067
19.75	790	46.27162263	44.60417009	1.325817664	1.703347859	0.046947087	-0.061209176	3.052626245	0.466496604
19.775	791	46.28143979	44.49254397	1.352127381	1.695151321	0.051263726	-0.056859931	3.008217285	0.476399309
19.8	792	46.2977816	44.48162629	1.352127381	1.756144277	0.05773505	-0.052370943	3.014706019	0.530903531
19.825	793	46.42236449	44.37172024	1.405647649	1.831398719	0.066213032	-0.047987708	2.939567497	0.627776226
19.85	794	46.45054511	44.36257618	1.396124128	1.873681195	0.074805577	-0.043484578	2.961559201	0.65759052
19.875	795	46.57359962	44.24370641	1.453687582	1.975688113	0.081068553	-0.032292238	2.858460741	0.805132443
19.9	796	46.60769676	44.13262563	1.453687582	1.831398719	0.089622744	-0.023306411	2.842262781	0.677041009
19.925	797	46.73504506	44.02666725	1.453687582	1.703347859	0.095824676	-0.01654709	2.810556423	0.580696507
19.95	798	46.76470196	43.82187113	1.396124128	1.570796327	0.102210383	-0.007495871	2.829365621	0.486899232
19.975	799	46.89567559	43.72082878	1.453687582	1.570796327	0.108356641	-0.002938649	2.749971574	0.508729824
20	800	46.9290667	43.7206985	1.396124128	1.62955215	0.114711818	0.001635839	2.815597128	0.559423548
20.025	801	46.95237916	43.6222221	1.405647649	1.62955215	0.118943471	0.008516863	2.783463009	0.582034145
20.05	802	47.08814022	43.62580857	1.453687582	1.745468526	0.125017523	0.015393331	2.721114751	0.712258846
20.075	803	47.11349655	43.53148237	1.460139106	1.687905071	0.129229473	0.022319494	2.691889998	0.677468621
20.1	804	47.15309607	43.54224584	1.396124128	1.756144277	0.135538717	0.031503816	2.746951661	0.754661141
20.125	805	47.27956435	43.44906965	1.453687582	1.756144277	0.13944429	0.036177135	2.66152474	0.782524608
20.15	806	47.30777751	43.46095449	1.453687582	1.756144277	0.143630901	0.043075421	2.65209629	0.791953059
20.175	807	47.35164966	43.3750314	1.446441332	1.695151321	0.14990128	0.050084762	2.645698162	0.744604481
20.2	808	47.48074832	43.39108504	1.453687582	1.695151321	0.153751758	0.05699001	2.615200289	0.767856103
20.225	809	47.51178874	43.30941058	1.453687582	1.695151321	0.157911594	0.06403724	2.591793194	0.791263199
20.25	810	47.54365023	43.32266904	1.460139106	1.687905071	0.162065927	0.068644315	2.585341671	0.784016949
20.275	811	47.69156862	43.3442795	1.512040504	1.570796327	0.167935616	0.075549398	2.520439621	0.679908855
20.3	812	47.72540545	43.27666407	1.453687582	1.446441332	0.172067313	0.084940434	2.5446107	0.589735704
20.325	813	47.76005583	43.29409037	1.453687582	1.453687582	0.176193086	0.089543364	2.5446107	0.596981954
20.35	814	47.795518	43.21287703	1.453687582	1.453687582	0.180312807	0.094360028	2.532059057	0.609533596
20.375	815	47.93009782	43.23217956	1.512040504	1.570796327	0.184043745	0.098965648	2.461428444	0.738920032
20.4	816	47.96710211	43.27353192	1.453687582	1.695151321	0.188142864	0.108164074	2.497108261	0.885948132
20.425	817	48.00491114	43.30694491	1.453687582	1.695151321	0.192235596	0.11505094	2.485350845	0.897705548
20.45	818	48.02411683	43.34240867	1.460139106	1.570796327	0.194279528	0.121926862	2.45450666	0.797743215
20.475	819	48.16117246	43.37991818	1.515297822	1.453687582	0.197953272	0.128791218	2.37467288	0.705309535
20.5	820	48.20090395	43.43310393	1.460139106	1.446441332	0.202021552	0.137924635	2.403644879	0.724250001
20.525	821	48.24143187	43.46105297	1.460139106	1.396124128	0.206083063	0.142482771	2.403644879	0.673932796
20.55	822	48.28275424	43.50466684	1.453687582	1.453687582	0.21013769	0.149308757	2.396531343	0.74506131
20.575	823	48.32486901	43.55030366	1.453687582	1.453687582	0.214185315	0.156120754	2.382643348	0.758949306
20.6	824	48.44389948	43.59795708	1.515297822	1.453687582	0.215763633	0.162918175	2.280865599	0.799116815
20.625	825	48.48711174	43.64762047	1.453687582	1.453687582	0.21979281	0.169700439	2.327674854	0.813917799
20.65	826	48.50901266	43.69928701	1.460139106	1.446441332	0.221804691	0.176466977	2.290617014	0.837277867
20.675	827	48.55340273	43.85127963	1.460139106	1.512040504	0.225822966	0.182801744	2.285759055	0.907734997
20.7	828	48.57589136	43.90680627	1.460139106	1.512040504	0.227829333	0.189520604	2.252791028	0.940703024
20.725	829	48.62145441	43.96430995	1.460139106	1.508377517	0.23183646	0.19622219	2.235761044	0.954070021
20.75	830	48.76503425	44.00374026	1.515297822	1.453687582	0.235356872	0.200680054	2.170127288	0.909855126
20.775	831	48.81205971	44.06452166	1.512040504	1.446441332	0.239341272	0.207351669	2.156179421	0.919814061
20.8	832	48.83586261	44.20390034	1.460139106	1.508377517	0.241330578	0.211313525	2.200599662	0.989231403
20.825	833	48.88404735	44.24628135	1.453687582	1.512040504	0.24530334	0.215733148	2.207051186	0.99289439
20.85	834	48.90842861	44.31146945	1.453687582	1.508377517	0.24728677	0.222346516	2.170418366	1.025864222
20.875	835	48.93300209	44.35600222	1.460139106	1.446441332	0.249268215	0.226744504	2.145101157	0.982793723
20.9	836	48.95776749	44.40139121	1.405647649	1.446441332	0.251247664	0.231133585	2.180364214	1.002022122
20.925	837	49.00787289	44.47107434	1.453687582	1.438244794	0.255200521	0.237700197	2.112737234	1.013412632
20.95	838	49.05874247	44.61568322	1.570796327	1.508377517	0.259145242	0.24152912	2.004749696	1.074424147
20.975	839	49.18924408	44.66394292	1.712693381	1.508377517	0.268970814	0.245877041	1.921385038	1.015891751
21	840	49.33907649	44.71304513	1.831398719	1.508377517	0.272340057	0.250215494	1.79270723	1.025864222
21.025	841	49.36606905	44.76298709	1.745468526	1.446441332	0.274291083	0.254544348	1.859771737	0.982793723
21.05	842	49.42061696	44.81376598	1.687905071	1.446441332	0.278186703	0.258863472	1.917335191	0.982793723
21.075	843	49.5038412	44.86537896	1.570796327	1.446441332	0.28401389	0.263172739	2.053309622	0.963928037
21.1	844	49.46437883	44.91782316	1.460139106	1.446441332	0.288461727	0.267472024	2.173939314	0.953955566
21.125	845	49.55055686	45.06743362	1.460139106	1.446441332	0.29426603	0.271165586	2.203287828	0.924607052
21.15	846	49.63839841	45.12141599	1.515297822	1.446441332	0.300049983	0.275436118	2.166714332	0.906021832
21.175	847	49.72789468	45.14871521	1.570796327	1.453687582	0.30581331	0.277567535	2.147171547	0.877312362
21.2	848	49.81903673	45.20392785	1.570796327	1.385448377	0.311555739	0.281822598	2.164545994	0.79169871
21.225	849	49.91181557	45.25995693	1.570796327	1.385448377	0.317277008	0.286067202	2.181522291	0.774722412
21.25	850	50.00622206	45.4126242	1.570796327	1.446441332	0.32297686	0.289670923	2.210182232	0.807055427
21.275	851	50.07005945	45.47015554	1.570796327	1.373400767	0.326764741	0.293886175	2.210182232	0.734014861
21.3	852	50.16715823	45.49922361	1.570796327	1.385448377	0.332428351	0.295989784	2.242402483	0.713842221
21.325	853	50.23278186	45.55796261	1.570796327	1.385448377	0.336191849	0.300188904	2.242402483	0.713842221
21.35	854	50.29911511	45.71291604	1.570796327	1.373400767	0.339945474	0.303721525	2.255091118	0.689105975
21.375	855	50.36615519	45.74292292	1.570796327	1.385448377	0.343689159	0.305807598	2.270689197	0.685555507
21.4	856	50.46803445	45.80353267	1.570796327	1.373400767	0.349285907	0.309971499	2.285888026	0.658309068
21.425	857	50.53682923	45.83413476	1.570796327	1.325817664	0.35300446	0.312049302	2.300695985	0.595918006
21.45	858	50.60632092	45.99098439	1.570796327	1.385448377	0.356712852	0.315520431	2.313966088	0.642278616
21.475	859	50.67650664	46.0221137	1.626294832	1.267911458	0.360411023	0.317586037	2.272925348	0.510283932
21.5	860	50.74738351	46.14838438	1.62955215	1.19028995	0.364098914	0.318967923	2.297438667	0.404891786
21.525	861	50.81894864	46.21149196	1.626294832	0.965251663	0.367776468	0.32307756	2.300695985	0.1798535
21.55	862	50.89119913	46.37008438	1.626294832	0.828849059	0.371443629	0.326482864	2.314779561	0.02936732
21.575	863	50.96413206	46.52921084	1.62955215	0.741947268	0.375100344	0.329864915	2.326002325	0.072014553
21.6	864	51.03774451	46.78337659	1.62955215	0.694738276	0.378746559	0.332524713	2.35619449	0.14941571
21.625	865	51.07480464	46.91058257	1.626294832	0.655695626	0.380565713	0.333843799	2.375184775	0.204191327
21.65	866	51.14943086	47.16523742	1.626294832	0.605544664	0.384196082	0.336460614	2.407974841	0.287132355
21.675	867	51.26262956	47.42021178	1.633215137	0.605544664	0.389621699	0.339049305	2.448772422	0.334850242
21.7	868	51.33893062	47.7697339	1.62955215	0.588002604	0.393225416	0.340909	2.50741218	0.407369073
21.725	869	51.37733061	48.02524691	1.626294832	0.588002604	0.395023248	0.343441451	2.537544746	0.434244321
21.75	870	51.61119961	48.37515202	1.712693381	0.628796286	0.40575354	0.345246126	2.556247263	0.498551704
21.775	871	51.63869391	48.59720047	1.797595175	0.628796286	0.411855837	0.345789647	2.550814849	0.578021084
21.8	872	51.71908078	48.72521242	1.965587446	0.643501109	0.415399524	0.347024877	2.411162984	0.591656668
21.825	873	51.7595172	48.94730723	2.15879893	0.685729511	0.41716723	0.34755644	2.260001063	0.591477828
21.85	874	51.74960967	49.07542478	2.256525838	0.685729511	0.421483513	0.348778246	2.21088448	0.640088153
21.875	875	51.74066661	49.33187794	2.308611387	0.643501109	0.425801369	0.351202811	2.223924094	0.747441718
21.9	876	51.73268852	49.55407896	2.308611387	0.655695626	0.430120638	0.351709136	2.293120372	0.804443479
21.925	877	51.63498245	49.68244331	2.308611387	0.632748835	0.43525631	0.352905298	2.360326698	0.894596596
21.975	879	51.67722629	49.68244331	2.273053258	0.643501109	0.437010976	0.352905298	2.396808187	0.884767683
22	880	51.58135389	49.81087838	2.273053258	0.588002604	0.442165008	0.354095293	2.460166042	1.003624043
22.025	881	51.57703509	50.03315066	2.273053258	0.685729511	0.446499416	0.354583923	2.520787766	0.96651886
22.05	882	51.57368543	50.16168455	2.316215803	0.685729511	0.450834468	0.355761297	2.515602103	1.004495742
22.075	883	51.48150523	50.29028762	2.316215803	0.643501109	0.45602393	0.356932652	2.570845376	1.101967417
22.1	884	51.39071641	50.41895934	2.312743595	0.643501109	0.461231869	0.35809803	2.626444234	1.154094066
22.125	885	51.34584607	50.64132721	2.316215803	0.643501109	0.463842709	0.358563219	2.677010902	1.208132943
22.15	886	51.34637659	50.77009408	2.35619449	0.643501109	0.468197593	0.359716404	2.666581897	1.237682625
22.175	887	51.21334237	50.89892813	2.316215803	0.694738276	0.47170243	0.360863752	2.75700996	1.236894834
22.2	888	51.21563157	51.15679573	2.35619449	0.982793723	0.476068289	0.363141104	2.7656317	0.997439813
22.225	889	51.17275733	51.28582827	2.396173177	1.138388551	0.478700732	0.364271189	2.756966651	0.873158623
22.25	890	51.17661158	51.54408836	2.439335722	1.359702994	0.483069567	0.366514379	2.759085188	0.697125263
22.275	891	51.13468245	51.7093394	2.396173177	1.438244794	0.485709799	0.369432232	2.839494125	0.655829854
22.3	892	51.00482131	51.91149026	2.35619449	1.504228163	0.489274207	0.374125838	2.939567497	0.649941171
22.325	893	50.96373194	51.9849154	2.396173177	1.504228163	0.491928372	0.37770699	2.922820912	0.673173272
22.35	894	50.97054496	52.05900534	2.396173177	1.504228163	0.496313612	0.381277994	2.936465289	0.68681765
22.375	895	50.84262484	52.22645664	2.35619449	1.508377517	0.499916342	0.384119992	3.025833436	0.732057756
22.4	896	50.80297902	52.33961869	2.396173177	1.438244794	0.502587398	0.389434128	3.019446444	0.835782173
22.425	897	50.76369621	52.50827003	2.35619449	1.446441332	0.505262608	0.392234802	3.095114522	0.863275027
22.45	898	50.72477727	52.58504568	2.396173177	1.446441332	0.507941942	0.395749333	3.078362344	0.886501535
22.475	899	50.68622303	52.66246896	2.396173177	1.446441332	0.510625372	0.399253574	3.101613966	0.909753158
22.5	900	50.64803433	52.83255032	2.396173177	1.446441332	0.513312867	0.402005616	3.136083067	0.944222259
22.525	901	50.61021198	52.91112342	2.396173177	1.453687582	0.516004399	0.405484204	3.124163226	0.959915023
22.55	902	50.62240647	53.03017908	2.439335722	1.438244794	0.520415511	0.410682653	3.138738237	0.998236511
22.575	903	50.49895133	53.11034269	2.399645386	1.453687582	0.524102911	0.414135277	3.071892567	1.01565789
22.6	904	50.4626026	53.32312389	2.399645386	1.508377517	0.526810285	0.418531124	3.027274811	1.005585711
22.625	905	50.42662429	53.40472029	2.396173177	1.508377517	0.529521542	0.421952877	3.001717841	1.027670473
22.65	906	50.39101719	53.48694006	2.396173177	1.504228163	0.532236651	0.42536415	2.979808996	1.053728671
22.675	907	50.35578208	53.56978033	2.439335722	1.504228163	0.53495558	0.428764911	3.001257284	1.075442928
22.7	908	50.32091976	53.61143226	2.439335722	1.508377517	0.537678296	0.430461341	2.993017044	1.079533815
22.725	909	50.28643098	53.73731088	2.399645386	1.504228163	0.540404767	0.435534784	2.9187915	1.118218376
22.75	910	50.2007073	53.8219954	2.35619449	1.637364491	0.54142962	0.438903839	2.840672419	1.019750234
22.775	911	50.16673389	53.99768444	2.35619449	1.892546881	0.54416517	0.441469671	2.813039483	0.79220078
22.8	912	50.1331364	54.12654466	2.399645386	2.007423487	0.546904407	0.446480864	2.822499312	0.711315241
22.825	913	50.09991558	54.12316803	2.396173177	2.007423487	0.549647298	0.45061171	2.805081006	0.725261338
22.85	914	50.06707218	54.16471269	2.396173177	1.975688113	0.552393807	0.456401598	2.776679554	0.785398163
22.875	915	50.03460695	54.25315391	2.439335722	2.007423487	0.555143902	0.459710699	2.799901723	0.773603167
22.9	916	50.00252063	54.25273439	2.439335722	2.007423487	0.557897547	0.463832256	2.785471686	0.788033203
22.925	917	49.97081393	54.29841594	2.439335722	1.975688113	0.560654708	0.469597488	2.756160208	0.849080055
22.95	918	49.97081393	54.30020675	2.396173177	1.951302704	0.560654708	0.4737154	2.687629972	0.898833155
22.975	919	49.93948759	54.39173707	2.439335722	2.007423487	0.563415348	0.476987519	2.711127881	0.862377008
23	920	49.90854233	54.39517939	2.439335722	2.007423487	0.566179433	0.481097948	2.695852335	0.877652554
23.025	921	49.82417555	54.39954063	2.35619449	1.983206768	0.567256042	0.485207787	2.581795734	0.932784641
23.05	922	49.79376111	54.45189441	2.35619449	2.007423487	0.57002888	0.490937879	2.550435486	0.939928171
23.075	923	49.84779784	54.45845467	2.439335722	2.007423487	0.571717793	0.495042369	2.620655496	0.952849393
23.1	924	49.81800001	54.46593215	2.396173177	1.951302704	0.574491995	0.4991458	2.561321855	1.025141272
23.125	925	49.84323028	54.56194987	2.35619449	2.007423487	0.57895068	0.502364136	2.518683599	0.971680058
23.15	926	49.73091245	54.5226242	2.17634099	1.983206768	0.582834248	0.504854748	2.336254114	0.998472762
23.175	927	49.61934805	54.53229345	2.089942441	1.983206768	0.586735339	0.508951726	2.231839496	1.016488831
23.2	928	49.56430221	54.54287771	2.111215827	2.007423487	0.592329709	0.513047182	2.250924701	0.994460293
23.225	929	49.51081099	54.55437644	2.236765564	2.007423487	0.597936342	0.517140981	2.374352301	0.996582431
23.25	930	49.5157052	54.65353234	2.312743595	2.060753653	0.605217679	0.520321883	2.460903616	0.93267898
23.275	931	49.54775011	54.66665416	2.35619449	2.007423487	0.609685501	0.524405696	2.504354511	0.986009146
23.3	932	49.49908982	54.63033272	2.35619449	1.983206768	0.615311645	0.526906728	2.516569934	0.998010441
23.325	933	49.4519994	54.64492413	2.35619449	2.007423487	0.620948683	0.53099055	2.514284461	0.976079196
23.35	934	49.4875209	54.74647332	2.396173177	2.060753653	0.62541136	0.534140734	2.552041379	0.924970799
23.375	935	49.44325108	54.71148433	2.35619449	2.007423487	0.631058887	0.536644431	2.523626269	0.966737389
23.4	936	49.40056102	54.72824679	2.35619449	2.007423487	0.636716356	0.540719327	2.521343168	0.96902049
23.425	937	49.35945483	54.69416032	2.35619449	1.983206768	0.64238343	0.543227991	2.532429188	0.982151187
23.45	938	49.25963692	54.79780818	2.316215803	2.060753653	0.646441289	0.546352372	2.474871065	0.922183738
23.475	939	49.30077392	54.76449541	2.35619449	1.983206768	0.650901304	0.548861298	2.527822559	0.986757817
23.5	940	49.26364442	54.78397975	2.35619449	2.007423487	0.656590892	0.552928108	2.525607534	0.964756123
23.525	941	49.24567836	54.83656391	2.35619449	2.060753653	0.659438857	0.554479976	2.523448428	0.913585063
23.55	942	49.21094583	54.8572987	2.396173177	2.007423487	0.665140911	0.558539337	2.561321855	0.96902049
23.575	943	49.1941802	54.82566367	2.35619449	2.007423487	0.66799491	0.561052722	2.521343168	0.96902049
23.6	944	49.16185225	54.84786119	2.35619449	2.007423487	0.673708633	0.565110263	2.519289782	0.971073875
23.625	945	49.14629074	54.90147704	2.35619449	2.007423487	0.676568266	0.566648528	2.517286395	0.973077262
23.65	946	49.11637451	54.9249184	2.396173177	2.089942441	0.682292853	0.570698098	2.555309903	0.892513487
23.675	947	49.10202054	54.89496186	2.35619449	2.142133807	0.685157715	0.573215169	2.515331216	0.840322121
23.7	948	49.07452265	54.91986268	2.396173177	2.312743595	0.690892348	0.577262276	2.553401228	0.671621008
23.725	949	49.0613794	54.91717375	2.35619449	2.35619449	0.693762029	0.583827379	2.49117124	0.650421414
23.75	950	48.97198176	54.94443059	2.35619449	2.399645386	0.69794344	0.587867726	2.477546491	0.620595267
23.775	951	49.02437636	54.86274675	2.396173177	2.399645386	0.702379971	0.595450611	2.50820214	0.629918306
23.8	952	49.01285192	54.81004774	2.396173177	2.35619449	0.705255431	0.600518235	2.497094962	0.684476379
23.825	953	49.00173292	54.78422683	2.35619449	2.35619449	0.708132219	0.603055671	2.457116275	0.684476379
23.85	954	48.91529288	54.73364469	2.35619449	2.312743595	0.712344433	0.608137642	2.444571276	0.740472273
23.875	955	48.97081128	54.76628836	2.396173177	2.35619449	0.71677009	0.612178035	2.484549963	0.697021377
23.9	956	48.8861576	54.660428	2.35619449	2.399645386	0.721000006	0.615777906	2.444571276	0.653570482
23.925	957	48.94354794	54.63673275	2.396173177	2.485897027	0.725418229	0.618329156	2.497094962	0.554773842
23.95	958	48.9352742	54.59041049	2.396173177	2.570255174	0.728303004	0.623438217	2.485676996	0.481833661
23.975	959	48.92740783	54.4428996	2.396173177	2.622446539	0.73118873	0.632201544	2.462741341	0.45257795
24	960	48.91994903	54.29959224	2.396173177	2.53604799	0.734075361	0.641011806	2.437815756	0.563902085
24.025	961	48.91289798	54.17981119	2.396173177	2.446854377	0.736962847	0.647281714	2.424736835	0.666174618
24.05	962	48.83244451	54.08093924	2.35619449	2.446854377	0.741231737	0.650986848	2.384758148	0.666174618
24.075	963	48.82640488	54.06216945	2.35619449	2.475623416	0.744125328	0.653579158	2.384758148	0.63740558
24.1	964	48.82077416	53.96456442	2.35619449	2.521343168	0.747019611	0.657303789	2.385171884	0.591272092
24.125	965	48.74242543	53.86771075	2.35619449	2.55359005	0.75131286	0.661041866	2.385171884	0.55902521
24.15	966	48.73781092	53.75478104	2.475623416	2.601173153	0.754212855	0.66740511	2.490547681	0.525495235
24.175	967	48.65737803	53.62847084	2.677945045	2.622446539	0.761430255	0.676415542	2.677945045	0.519146114
24.2	968	48.7208897	53.52082874	2.880990262	2.53604799	0.768719728	0.682838597	2.896373664	0.590161262
24.225	969	48.64710825	53.41540352	2.855541212	2.446854377	0.773055523	0.689287273	2.855541212	0.694738276
24.25	970	48.50230136	53.24816666	2.782821983	2.399645386	0.781766277	0.694319695	2.798205385	0.726563866
24.275	971	48.43159569	53.1588497	2.782821983	2.399645386	0.789061048	0.698172713	2.813115743	0.711653508
24.3	972	48.22206189	53.13495698	2.704965494	2.521343168	0.796408955	0.703475601	2.719670316	0.605544664
24.325	973	48.08460433	52.97155438	2.729182212	2.53604799	0.802323205	0.708578768	2.743887034	0.590839841
24.35	974	47.87981793	52.95059891	2.782821983	2.651635327	0.809781383	0.713904673	2.782821983	0.489957326
24.375	975	47.74619236	52.85595661	2.855541212	2.622446539	0.815775753	0.720481069	2.841256469	0.533430857
24.4	976	47.68757814	52.68893855	2.966920455	2.498091545	0.823231389	0.72834231	2.952428716	0.657992848
24.425	977	47.55782826	52.59933906	2.966920455	2.446854377	0.82928699	0.734976393	2.937943061	0.72371567
24.45	978	47.42983185	52.43836921	2.966920455	2.446854377	0.835375499	0.742920987	2.922831397	0.738827334
24.475	979	47.30360313	52.28579621	2.966920455	2.570255174	0.84149673	0.748210827	2.922831397	0.615426537
24.5	980	47.1791563	52.20316762	2.966920455	2.736700867	0.847650485	0.754928478	2.908164632	0.463647609
24.525	981	46.98117075	52.12290219	2.910501986	2.880990262	0.852437917	0.761667123	2.822494613	0.348609765
24.55	982	46.85992238	51.97315681	2.966920455	2.944197094	0.85866249	0.769763484	2.862820516	0.301495498
24.575	983	46.74049898	51.75670798	2.956244704	2.819842099	0.864919114	0.776529686	2.850579121	0.427416136
24.6	984	46.61100717	51.47184167	2.966920455	2.736700867	0.868184627	0.784723366	2.840612338	0.531199903
24.625	985	46.49438578	51.26068939	2.966920455	2.647651285	0.87449873	0.79161779	2.838597227	0.622264597
24.65	986	46.3025434	51.05199378	2.966920455	2.736700867	0.879469679	0.798568915	2.820436276	0.551375965
24.675	987	46.2525845	50.84578509	2.976443976	2.736700867	0.884179404	0.805576762	2.825068532	0.55626723
24.7	988	46.06299153	50.71090397	2.966920455	2.819842099	0.889216409	0.811209479	2.799024531	0.489646478
24.725	989	46.01516312	50.57764033	2.966920455	2.798568713	0.893960901	0.816872058	2.796185243	0.513759152
24.75	990	45.89016214	50.38368455	2.966920455	2.798568713	0.897358405	0.826823958	2.752105054	0.557839341
24.775	991	45.70366065	50.25492602	2.910501986	2.736700867	0.902489409	0.832563862	2.678398148	0.636995624
24.8	992	45.57999935	50.06101658	3.030935432	2.55359005	0.905933347	0.83981831	2.772683213	0.846254823
24.825	993	45.39552794	49.86976211	-3.024483909	2.55359005	0.911134332	0.847128788	2.977863674	0.868840328
24.85	994	45.17042861	49.81274155	-2.89661399	2.589937671	0.921238121	0.851466853	3.120319268	0.817907032
24.875	995	44.92962396	49.69115757	-2.838707785	2.677945045	0.928327944	0.857334376	3.117007444	0.741947268
24.9	996	44.63183246	49.58248922	-2.910501986	2.736700867	0.937297215	0.866074092	3.066804449	0.710770658
24.925	997	44.25658736	49.46519137	-3.017237659	2.736700867	0.945065259	0.872003947	2.939120995	0.731718439
24.95	998	43.94206082	49.3496411	-3.017237659	2.77441882	0.951110645	0.877961781	2.914502854	0.718618628
24.975	999	43.68681748	49.23585073	-2.956244704	2.736700867	0.955371448	0.883947367	2.946434226	0.785398163
25	1000	43.45712265	49.20157743	-2.89661399	2.736700867	0.962887233	0.891239782	2.983659726	0.807803377
25.025	1001	43.14742974	49.02940968	-2.838707785	2.613518205	0.969173219	0.898867633	3.014150909	0.958401062
25.05	1002	42.89561755	48.92182471	-2.838707785	2.647651285	0.973619545	0.904939325	2.987408765	0.951010125
25.075	1003	42.6719755	48.79853151	-2.782821983	2.622446539	0.981371094	0.908162327	3.055944114	0.963565324
25.1	1004	42.36740111	48.75482258	-2.782821983	2.704965494	0.987907198	0.912658195	3.042888476	0.894102008
25.125	1005	42.11923538	48.6513581	-2.802300039	2.736700867	0.992546875	0.918793811	2.998947016	0.886830038
25.15	1006	41.81780928	48.62962954	-2.819842099	2.863292995	0.999250107	0.926193009	2.952393631	0.789249236
25.175	1007	41.57189538	48.53022552	-2.819842099	2.863292995	1.004018404	0.932372488	2.929635016	0.812007851
25.2	1008	41.32693791	48.43268224	-2.819842099	2.880990262	1.008843337	0.938577096	2.907472399	0.816473201
25.225	1009	41.1678687	48.31476434	-2.761086276	2.819842099	1.015009953	0.941916528	2.972946128	0.870903457
25.25	1010	40.92513562	48.22010341	-2.761086276	2.819842099	1.019947882	0.948167697	2.951516268	0.892333317
25.275	1011	40.73541659	48.12733416	-2.761086276	2.798568713	1.022846472	0.95444321	2.923680137	0.941442834
25.3	1012	40.49428944	47.95454003	-2.761086276	2.736700867	1.027883857	0.959548017	2.913409723	1.013581094
25.325	1013	40.25420213	47.86522568	-2.761086276	2.798568713	1.032981461	0.965879769	2.893302744	0.971820227
25.35	1014	40.01517339	47.83425422	-2.761086276	2.819842099	1.038140102	0.970507834	2.880990262	0.962859323
25.375	1015	39.82764795	47.74827533	-2.838707785	2.819842099	1.041191	0.976875434	2.777171387	0.989056689
25.4	1016	39.59033788	47.63664074	-2.819842099	2.819842099	1.046454497	0.980354917	2.794086671	0.991007091
25.425	1017	39.49058872	47.60888141	-2.761086276	2.819842099	1.050838612	0.985013976	2.84372834	1.000121245
25.45	1018	39.25531695	47.49860349	-2.761086276	2.761086276	1.056205241	0.988522633	2.842000997	1.060604411
25.475	1019	39.07003134	47.4726593	-2.761086276	2.819842099	1.059401582	0.99319977	2.82447476	1.019374825
25.5	1020	38.8851487	47.39362089	-2.782821983	2.863292995	1.06262835	0.999654996	2.778372112	1.00029087
25.525	1021	38.78822673	47.28580173	-2.704965494	2.819842099	1.067133018	1.0032133	2.856228602	1.043741766
25.55	1022	38.55645011	47.26312615	-2.761086276	2.880990262	1.072695862	1.007918891	2.790911267	0.991790156
25.575	1023	38.41402688	47.15670511	-2.89661399	2.819842099	1.079556625	1.011505762	2.662634109	1.045687762
25.6	1024	38.09654143	47.13587684	3.141592654	2.880990262	1.084023732	1.016227975	2.400940722	1.001254324
25.625	1025	37.86845364	47.0308689	3.079173844	2.819842099	1.089790479	1.019843174	2.337864738	1.06305966
25.65	1026	37.68749423	47.01189931	3.141592654	2.880990262	1.093267472	1.024581463	2.385171884	1.017023161
25.675	1027	37.55056374	46.90831932	-3.030935432	2.819842099	1.100363031	1.028224735	2.502807432	1.071192997
25.7	1028	37.23694259	46.8053647	-2.956244704	2.798568713	1.111114892	1.031884083	2.590454446	1.079510098
25.725	1029	37.06121127	46.7890822	-2.956244704	2.863292995	1.120787623	1.036649609	2.59628222	1.008958042
25.75	1030	36.93170721	46.73825077	-2.910501986	2.798568713	1.128102081	1.03849115	2.654750182	1.060957079
25.775	1031	36.67138095	46.63706497	-2.966920455	2.819842099	1.13679024	1.042186242	2.603585918	1.034429489
25.8	1032	36.50498143	46.67318293	-2.966920455	2.880990262	1.146731934	1.045116929	2.614541824	0.96232542
25.825	1033	36.25069452	46.5233664	-3.017237659	2.880990262	1.15565389	1.050694692	2.563163569	0.963386471
25.85	1034	36.13074133	46.47375058	-3.017237659	3.079173844	1.16325186	1.052561916	2.574610719	0.753755739
25.875	1035	35.92079873	46.3750066	-3.017237659	3.07502449	1.169816167	1.056308318	2.57344901	0.759066802
25.9	1036	35.8047678	46.31547427	-3.017237659	-3.07502449	1.177530402	1.063009635	2.566755058	0.632624426
25.925	1037	35.59824025	46.12230095	-3.017237659	-3.017237659	1.184238032	1.070588019	2.554488522	0.587104131
25.95	1038	35.48622726	45.88459442	-3.017237659	-3.07502449	1.192068294	1.080150009	2.542968295	0.65641119
25.975	1039	35.31967957	45.6089376	-3.082836831	3.141592654	1.196282763	1.086852512	2.465540022	0.734808455
26	1040	35.21104061	45.47013091	-3.024483909	-3.079173844	1.204212339	1.092692644	2.523892944	0.672389645
26.025	1041	35.10462928	45.28951584	-3.024483909	-3.017237659	1.212190493	1.095597607	2.536510067	0.597836337
26.05	1042	34.90656542	45.10791209	-3.082836831	-2.838707785	1.219232756	1.103482796	2.465540022	0.431923586
26.075	1043	34.8043952	44.79518712	-3.024483909	-2.798568713	1.227325231	1.112442404	2.51843386	0.397243598
26.1	1044	34.70451759	44.61964004	-3.024483909	-2.761086276	1.235464821	1.120481838	2.512244578	0.365950443
26.125	1045	34.639216	44.22344434	-3.024483909	-2.944197094	1.240917058	1.12869263	2.506847694	0.554458144
26.15	1046	34.48017873	43.96307784	-3.082836831	-3.009041121	1.245465293	1.135943261	2.435355644	0.6324413
26.175	1047	34.385467	43.78835066	-3.082836831	-3.024483909	1.253732353	1.139123534	2.44895081	0.634288921
26.2	1048	34.32363741	43.62250728	-3.030935432	-2.966920455	1.259268828	1.147452057	2.487538415	0.590039261
26.225	1049	34.23287457	43.36821791	-3.030935432	-2.89661399	1.267610612	1.15491397	2.487827655	0.519443556
26.25	1050	34.24020475	43.11637171	3.141592654	-2.838707785	1.27684472	1.16246348	2.384758148	0.453949637
26.275	1051	34.00259809	42.82810485	2.798568713	-2.819842099	1.290067023	1.172251229	2.041734208	0.435083951
26.3	1052	33.92070596	42.62018157	2.729182212	-2.838707785	1.298565065	1.177827963	1.979739769	0.446557575
26.325	1053	33.84127523	42.37592549	2.802300039	-2.838707785	1.307103618	1.185644211	2.053382035	0.446033136
26.35	1054	33.83607101	42.13428824	2.870645803	-2.880990262	1.319287318	1.193550598	2.137053097	0.472990315
26.375	1055	33.81232564	42.02470537	2.910501986	-2.819842099	1.334346171	1.200187333	2.198501149	0.390250283
26.4	1056	33.79625762	41.82354807	2.966920455	-2.819842099	1.349422764	1.206007384	2.284102144	0.361067757
26.425	1057	33.8085022	41.62382113	2.966920455	-2.838707785	1.361615138	1.211883488	2.306788863	0.357246724
26.45	1058	33.82576848	41.42554522	2.966920455	-2.89661399	1.373796875	1.217816049	2.329682312	0.39225948
26.475	1059	33.86656955	41.2287413	2.966920455	-2.89661399	1.383061904	1.22380546	2.346670969	0.375270823
26.5	1060	33.89265887	41.12768806	2.976443976	-2.838707785	1.395207464	1.230665128	2.370899313	0.302659795
26.525	1061	33.82507669	40.93409382	2.910501986	-2.819842099	1.406851441	1.236759161	2.319583939	0.269167493
26.55	1062	33.87621191	40.74203418	2.976443976	-2.838707785	1.416070385	1.24291088	2.403189566	0.270369542
26.575	1063	33.9302174	40.45667259	2.976443976	-2.782821983	1.425260761	1.248339165	2.430458671	0.187214635
26.6	1064	33.87452053	40.26755107	2.966920455	-2.677945045	1.43694448	1.254618408	2.435742835	0.06753001
26.625	1065	33.93501232	40.01950431	2.966920455	-2.35619449	1.446099218	1.265716269	2.443642132	0.262119841
26.65	1066	33.89900702	39.73927192	2.966920455	-2.312743595	1.454880432	1.271405205	2.463093476	0.32502208
26.675	1067	33.96504964	39.33573832	3.030935432	-2.399645386	1.46399441	1.278872401	2.562106523	0.273118358
26.7	1068	33.93438099	39.05853706	2.966920455	-2.485897027	1.472784742	1.284754594	2.51897836	0.207753532
26.725	1069	34.00594261	38.65902085	3.030935432	-2.53604799	1.481852272	1.292491551	2.621289324	0.195898555
26.75	1070	33.98060843	38.26186704	2.976443976	-2.589937671	1.490646052	1.300389607	2.595937599	0.171148605
26.775	1071	34.05765214	37.98972857	3.030935432	-2.53604799	1.499661574	1.306593271	2.685379852	0.259989083
26.8	1072	34.03764512	37.62238936	2.976443976	-2.589937671	1.508453168	1.312208262	2.666741032	0.241952038
26.825	1073	34.12012903	37.35308808	3.024483909	-2.53604799	1.517411268	1.318603558	2.751475206	0.332535961
26.85	1074	34.10543683	37.08533669	3.017237659	-2.485897027	1.526195101	1.325091469	2.76912421	0.407582177
26.875	1075	34.19703012	36.81916899	3.024483909	-2.53604799	1.532168163	1.331673464	2.811545559	0.392606314
26.9	1076	34.18675892	36.53171342	3.024483909	-2.446854377	1.540937056	1.341014753	2.835003751	0.505258118
26.925	1077	34.18137255	36.29172387	2.966920455	-2.485897027	1.546785622	1.345125627	2.803993996	0.492769167
26.95	1078	34.27547446	36.03051802	3.024483909	-2.485897027	1.555605873	1.351998778	2.901815254	0.533026971
26.975	1079	34.2730199	35.79219699	3.030935432	-2.485897027	1.561440726	1.356240515	2.935337314	0.560097508
27	1080	34.3715262	35.53379199	3.030935432	-2.485897027	1.57019583	1.363291288	2.976195652	0.600955846
27.025	1081	34.37198797	35.27717932	3.030935432	-2.498091545	1.576014553	1.370444998	3.003164796	0.615730472
27.05	1082	34.37486252	35.13981817	3.024483909	-2.485897027	1.584741853	1.375456371	3.010786136	0.641997853
27.075	1083	34.47821372	34.88632725	3.082836831	-2.485897027	1.590501639	1.382779492	3.110607467	0.683466263
27.1	1084	34.48542935	34.65283488	3.024483909	-2.53604799	1.599199386	1.387370566	3.079223689	0.660284444
27.125	1085	34.49168858	34.51849367	3.017237659	-2.485897027	1.604995578	1.392538978	3.085624003	0.72408197
27.15	1086	34.59902642	34.26945306	3.082836831	-2.446854377	1.610673913	1.400119659	3.089691255	0.805395497
27.175	1087	34.60757682	34.03878008	3.082836831	-2.53604799	1.616448432	1.404911981	3.062342453	0.743550687
27.2	1088	34.61728061	33.9076096	3.024483909	-2.485897027	1.622219906	1.410242435	3.107095911	0.807301114
27.225	1089	34.62813684	33.67861525	3.024483909	-2.485897027	1.627987953	1.415155209	3.080070392	0.834326633
27.25	1090	34.73994688	33.54931542	3.030935432	-2.485897027	1.633571092	1.420582504	3.046854486	0.861091015
27.275	1091	34.65330214	33.32206028	2.976443976	-2.570255174	1.639512247	1.425618765	3.088072385	0.790006426
27.3	1092	34.67519236	33.19468543	3.082836831	-2.521343168	1.648143654	1.431144655	2.971549631	0.849048331
27.325	1093	34.69966255	32.95597289	-3.009041121	-2.570255174	1.656763529	1.439314425	2.754416455	0.825962146
27.35	1094	34.82626166	32.81873643	-2.77441882	-2.709184878	1.665099462	1.447977276	2.494310844	0.712515751
27.375	1095	34.8557903	32.59620526	-2.647651285	-2.944197094	1.673668215	1.453315081	2.346306061	0.498740784
27.4	1096	34.77748635	32.46299292	-2.622446539	-3.009041121	1.679683975	1.462131726	2.317223406	0.437774666
27.425	1097	34.79978881	32.34243882	-2.601173153	-2.956244704	1.68539713	1.46794379	2.283537802	0.502983301
27.45	1098	34.72395054	32.21345466	-2.601173153	-2.838707785	1.691448411	1.476888851	2.279422599	0.624635423
27.475	1099	34.66217035	32.08706863	-2.601173153	-2.782821983	1.700387817	1.485905105	2.279422599	0.680521225
27.5	1100	34.60316987	31.95589393	-2.570255174	-2.761086276	1.709358426	1.498112252	2.244285235	0.706476316
27.525	1101	34.53240225	31.8357106	-2.570255174	-2.761086276	1.715494586	1.507282771	2.239957819	0.710803732
27.55	1102	34.46294017	31.71822475	-2.521343168	-2.761086276	1.721655715	1.516522008	2.18660633	0.715243214
27.575	1103	34.39479154	31.60346647	-2.521343168	-2.761086276	1.727841495	1.525829143	2.182050553	0.719798992
27.6	1104	34.32796419	31.49146559	-2.55359005	-2.819842099	1.734051597	1.535203298	2.20962093	0.665719674
27.625	1105	34.1639029	31.38225163	-2.570255174	-2.819842099	1.740779418	1.544643533	2.234930792	0.657074936
27.65	1106	34.09984899	31.27585377	-2.570255174	-2.798568713	1.747056147	1.55414885	2.230158054	0.68312106
27.675	1107	34.03714355	31.17316906	-2.521343168	-2.819842099	1.753356251	1.560510377	2.181246048	0.661847674
27.7	1108	33.97579405	31.07152686	-2.521343168	-2.819842099	1.759679359	1.570132053	2.17634099	0.666752732
27.725	1109	33.91580784	30.97203934	-2.475623416	-2.819842099	1.766025089	1.576587389	2.130621239	0.666752732
27.75	1110	33.83731061	30.97522941	-2.55359005	-2.819842099	1.769497577	1.586272536	2.212611097	0.662729508
27.775	1111	33.77944684	30.87899411	-2.521343168	-2.819842099	1.775886251	1.592798819	2.180364214	0.662729508
27.8	1112	33.72296649	30.78710102	-2.475623416	-2.819842099	1.782296586	1.602612419	2.129487453	0.667886518
27.825	1113	33.66787652	30.69418559	-2.439335722	-2.819842099	1.788728165	1.609228699	2.093199759	0.667886518
27.85	1114	33.59207462	30.70252063	-2.475623416	-2.819842099	1.792278288	1.615738058	2.138948597	0.658425374
27.875	1115	33.53915499	30.6176107	-2.439335722	-2.819842099	1.798750833	1.625673345	2.097385895	0.663700381
27.9	1116	33.48764484	30.52942065	-2.475623416	-2.819842099	1.805243562	1.632394253	2.133673589	0.663700381
27.925	1117	33.36452255	30.5423848	-2.677945045	-2.761086276	1.815381868	1.638930158	2.371268725	0.687182697
27.95	1118	33.24485484	30.45693204	-2.782821983	-2.838707785	1.825594217	1.645705155	2.49588323	0.589823621
27.975	1119	33.10262088	30.3728851	-2.75098561	-2.838707785	1.832963876	1.652517963	2.479193451	0.574677027
28	1120	32.96220025	30.3988448	-2.654693422	-2.761086276	1.840396732	1.662353982	2.409714759	0.62548504
28.025	1121	32.90695059	30.31826521	-2.485897027	-2.819842099	1.856661732	1.669224656	2.267228081	0.5404195
28.05	1122	32.83081292	30.23912441	-2.399645386	-2.819842099	1.870069197	1.676131621	2.202249826	0.519146114
28.075	1123	32.72997533	30.26080615	-2.399645386	-2.819842099	1.880629451	1.682704245	2.234496708	0.486899232
28.1	1124	32.72773437	30.17280161	-2.35619449	-2.838707785	1.890291294	1.686367882	2.195819046	0.463260312
28.125	1125	32.53935004	30.2088658	-2.439335722	-2.761086276	1.901940357	1.696232653	2.322226978	0.497615122
28.15	1126	32.44962726	30.12236945	-2.439335722	-2.838707785	1.912687262	1.699941701	2.33966707	0.402553521
28.175	1127	32.3636728	30.14877916	-2.439335722	-2.782821983	1.923492505	1.706520273	2.369029258	0.429077134
28.2	1128	32.28151677	30.0775053	-2.439335722	-2.819842099	1.93435402	1.713558531	2.383837217	0.37724906
28.225	1129	32.16674465	30.10661172	-2.439335722	-2.761086276	1.942376299	1.720134056	2.411565085	0.408277014
28.25	1130	32.09125222	30.02281861	-2.439335722	-2.838707785	1.95334973	1.72392336	2.425823031	0.316397559
28.275	1131	31.98142594	29.95525124	-2.439335722	-2.838707785	1.961485823	1.731031112	2.439335722	0.302884868
28.3	1132	31.87373121	29.98781121	-2.439335722	-2.819842099	1.969677443	1.7376151	2.466356171	0.294730105
28.325	1133	31.86004051	29.90602597	-2.396173177	-2.838707785	1.976681194	1.741467725	2.422833526	0.27622452
28.35	1134	31.79671664	29.9406435	-2.439335722	-2.838707785	1.987833281	1.748050604	2.491918784	0.250301807
28.375	1135	31.69596702	29.87824582	-2.439335722	-2.838707785	1.996158388	1.75522977	2.505030524	0.237190067
28.4	1136	31.59742808	29.79850904	-2.439335722	-2.782821983	2.004536003	1.75914417	2.517100662	0.281005731
28.425	1137	31.54404015	29.83660311	-2.399645386	-2.570255174	2.015830724	1.765728848	2.501852104	0.469130762
28.45	1138	31.45074888	29.79825829	-2.399645386	-2.439335722	2.02430811	1.776256109	2.516000551	0.585901766
28.475	1139	31.44927734	29.68722077	-2.396173177	-2.485897027	2.031417882	1.790821489	2.50243804	0.549430763
28.5	1140	31.3601687	29.5825279	-2.439335722	-2.622446539	2.039965653	1.805493095	2.548489185	0.409992651
28.525	1141	31.36220051	29.45971767	-2.35619449	-2.761086276	2.047095423	1.816976319	2.453112118	0.283588749
28.55	1142	31.27732017	29.34082434	-2.399645386	-2.729182212	2.055710022	1.828554143	2.497919339	0.314136488
28.575	1143	31.23575395	29.25267258	-2.396173177	-2.570255174	2.060034718	1.843519768	2.484180551	0.483330106
28.6	1144	31.15438109	29.14288697	-2.439335722	-2.521343168	2.068718324	1.8552822	2.528649715	0.530935493
28.625	1145	31.11457904	29.13281952	-2.475623416	-2.485897027	2.073076995	1.866129568	2.567670265	0.563648777
28.65	1146	31.03675507	29.03084878	-2.35619449	-2.475623416	2.081827458	1.878021451	2.449671271	0.572492456
28.675	1147	30.87456878	28.96454835	-2.191045813	-2.485897027	2.092230097	1.893273567	2.303472944	0.543268495
28.7	1148	30.8176828	28.87202918	-1.975688113	-2.521343168	2.108334519	1.905324255	2.10199623	0.493941369
28.725	1149	30.74951559	28.72393854	-2.034443936	-2.53604799	2.117251817	1.921907809	2.148698264	0.491290336
28.75	1150	30.65187454	28.64146737	-2.111215827	-2.53604799	2.130700346	1.934145114	2.241619135	0.475141356
28.775	1151	30.47585623	28.5633097	-2.226491953	-2.53604799	2.146012533	1.946451241	2.388981062	0.443055554
28.8	1152	30.25148494	28.48950103	-2.312743595	-2.53604799	2.158753456	1.958823014	2.510139155	0.408149104
28.825	1153	30.11463387	28.4734808	-2.191045813	-2.521343168	2.169805246	1.96665381	2.420277746	0.391017553
28.85	1154	29.9571623	28.40683223	-2.060753653	-2.53604799	2.185605067	1.979113099	2.321356045	0.344942272
28.875	1155	29.80724699	28.34461369	-2.007423487	-2.53604799	2.201567838	1.991629037	2.298880281	0.314087869
28.9	1156	29.68485818	28.24500418	-1.983206768	-2.570255174	2.212969351	2.00098495	2.289883088	0.26466116
28.925	1157	29.54811678	28.28097546	-2.007423487	-2.521343168	2.229208448	2.012101144	2.358868281	0.268804692
28.95	1158	29.43518366	28.2305257	-2.060753653	-2.485897027	2.240819013	2.024736118	2.432462603	0.283986676
28.975	1159	29.24866775	28.13975332	-2.089942441	-2.570255174	2.254671815	2.034240511	2.49073589	0.170544031
29	1160	29.14452602	28.14059625	-2.089942441	-2.521343168	2.266494775	2.042186652	2.519120949	0.191070978
29.025	1161	29.04448707	28.10092819	-2.089942441	-2.570255174	2.278400853	2.054930576	2.539702054	0.121577867
29.05	1162	28.94859342	28.10639794	-2.089942441	-2.521343168	2.290387519	2.062884716	2.567287823	0.142904104
29.075	1163	28.85688641	28.0259298	-2.034443936	-2.570255174	2.302452115	2.072546031	2.525295716	0.080485699
29.1	1164	28.70179181	28.03533808	-2.060753653	-2.570255174	2.312027889	2.080516218	2.585549425	0.046541708
29.125	1165	28.61768134	28.0961473	-2.060753653	-2.521343168	2.324261421	2.091573391	2.619352968	0.061650171
29.15	1166	28.53787864	28.02350137	-2.060753653	-2.570255174	2.336565222	2.101315277	2.632091133	0
29.175	1167	28.46241994	28.03933075	-2.034443936	-2.570255174	2.348936143	2.109272292	2.630643077	0.024861661
29.2	1168	28.39096006	28.05693335	-2.060753653	-2.521343168	2.356389754	2.117219825	2.677554877	0.003448262
29.225	1169	28.3225254	27.99133161	-2.060753653	-2.570255174	2.368873682	2.127037475	2.689549939	0.057458807
29.25	1170	28.25531294	28.01289141	-2.060753653	-2.570255174	2.376412566	2.134985646	2.710154398	0.078063266
29.275	1171	28.19399832	28.0362181	-2.007423487	-2.521343168	2.389001062	2.142921093	2.679901989	0.052229017
29.3	1172	28.13110032	28.00662588	-2.060753653	-2.521343168	2.396620363	2.147856274	2.744462965	0.063459826
29.325	1173	28.0769948	27.94949426	-2.007423487	-2.399645386	2.409304479	2.157757385	2.702161763	0.047208992
29.35	1174	28.01847428	27.95144428	-2.060753653	-2.17634099	2.416999	2.170657074	2.774111751	0.251893565
29.375	1175	27.89601873	27.90065184	-2.060753653	-2.064737696	2.427427694	2.180620746	2.794651005	0.342957605
29.4	1176	27.91757506	27.85263918	-1.983206768	-1.951302704	2.437533522	2.190619765	2.717104121	0.456392597
29.425	1177	27.80115028	27.72667202	-2.060753653	-1.929566997	2.448087165	2.202776721	2.804509237	0.468270072
29.45	1178	27.8285302	27.60483967	-2.007423487	-1.983206768	2.458208223	2.215042812	2.740238588	0.425570783
29.475	1179	27.71822601	27.48719711	-2.034443936	-2.007423487	2.468879172	2.227415774	2.777314565	0.391298538
29.5	1180	27.67268178	27.37379837	-2.060753653	-2.007423487	2.476783721	2.239893171	2.802700921	0.392221899
29.525	1181	27.62887224	27.20179768	-2.060753653	-2.007423487	2.484713835	2.249617739	2.791261954	0.403660866
29.55	1182	27.66654509	27.09606298	-2.007423487	-2.007423487	2.494852971	2.262314593	2.726253486	0.415339167
29.575	1183	27.62670775	26.93008706	-2.007423487	-1.975688113	2.502811633	2.272279081	2.714331547	0.45899648
29.6	1184	27.58862529	26.84263126	-2.007423487	-1.951302704	2.510792773	2.279933354	2.714331547	0.483381889
29.625	1185	27.52976464	26.74744259	-2.034443936	-1.892546881	2.513726169	2.292912101	2.737674577	0.545815131
29.65	1186	27.43612402	26.66426352	-1.929566997	-1.892546881	2.524716527	2.300684217	2.645310587	0.533302183
29.675	1187	27.34581981	26.58270515	-1.756144277	-1.873681195	2.535780815	2.308504499	2.484134326	0.53992141
29.7	1188	27.28604752	26.42939979	-1.504228163	-1.892546881	2.552006008	2.318939254	2.233505544	0.519768392
29.725	1189	27.20406861	26.35166858	-1.446441332	-1.892546881	2.56321607	2.326883848	2.18742428	0.508062824
29.75	1190	27.12552873	26.20349971	-1.405647649	-1.892546881	2.574492473	2.337515325	2.146630598	0.508062824
29.775	1191	26.91276822	26.12968927	-1.512040504	-1.892546881	2.58702904	2.34558188	2.286450099	0.474636178
29.8	1192	26.70430447	25.98715169	-1.570796327	-1.975688113	2.599763366	2.35096582	2.366946764	0.369754103
29.825	1193	26.50023889	25.98679705	-1.570796327	-1.951302704	2.612695938	2.356407818	2.408777552	0.352308725
29.85	1194	26.25149788	25.91699993	-1.570796327	-1.892546881	2.629140775	2.364593545	2.448713111	0.371128988
29.875	1195	26.19339804	25.84698398	-1.508377517	-1.929566997	2.640994996	2.367352172	2.393444333	0.326958841
29.9	1196	26.09799788	25.77952376	-1.453687582	-1.951302704	2.647718136	2.37561106	2.349742967	0.294234565
29.925	1197	25.95712968	25.71383109	-1.460139106	-1.975688113	2.657894739	2.383912715	2.376103364	0.249940282
29.95	1198	25.81897886	25.64521018	-1.453687582	-1.951302704	2.668181321	2.386745343	2.38652291	0.257454622
29.975	1199	25.63908058	25.58190902	-1.446441332	-1.951302704	2.682067104	2.395118271	2.406511695	0.230219587
30	1200	25.5074409	25.44652159	-1.453687582	-2.034443936	2.692608494	2.400887953	2.421501153	0.139335147
30.025	1201	25.37866484	25.45323219	-1.446441332	-1.951302704	2.703258056	2.406438558	2.440304714	0.196426568
30.05	1202	25.25279622	25.38627041	-1.446441332	-2.007423487	2.71401501	2.409360329	2.454500436	0.126110063
30.075	1203	25.03846907	25.32785007	-1.508377517	-1.975688113	2.723261917	2.417872402	2.545465652	0.128816405
30.1	1204	24.95789104	25.26174351	-1.512040504	-2.007423487	2.730584463	2.42083874	2.555690887	0.090518784
30.125	1205	24.8395534	25.27127328	-1.508377517	-1.951302704	2.741656367	2.426423211	2.575774459	0.122893007
30.15	1206	24.7242897	25.14057766	-1.446441332	-2.034443936	2.752832886	2.432429331	2.519894943	0.033695107
30.175	1207	24.64917632	25.15174374	-1.453687582	-1.975688113	2.760341361	2.438035755	2.544078092	0.07551403
30.2	1208	24.53913163	25.08716622	-1.446441332	-2.034443936	2.771689191	2.441075346	2.548125624	0.005464426
30.225	1209	24.46753713	25.03563806	-1.453687582	-1.975688113	2.779310484	2.449757602	2.56633075	0.053261373
30.25	1210	24.3628295	24.97196166	-1.453687582	-2.034443936	2.790825293	2.452841372	2.576963934	0.016127634
30.275	1211	24.26137979	24.98600483	-1.446441332	-1.975688113	2.802437952	2.458475011	2.590610166	0.021735707
30.3	1212	24.06856384	24.9230041	-1.446441332	-2.007423487	2.812810251	2.461587035	2.610819156	0.030208657
30.325	1213	24.00473197	24.87596023	-1.446441332	-2.17634099	2.820695746	2.47036645	2.621548067	0.209855072
30.35	1214	23.94240065	24.89246804	-1.446441332	-2.35619449	2.828622794	2.476010783	2.636731282	0.404891786
30.375	1215	23.88158163	24.92785793	-1.446441332	-2.589937671	2.836590721	2.487276125	2.658466989	0.660370674
30.4	1216	23.79321393	24.88644943	-1.446441332	-2.704965494	2.848617714	2.496098491	2.673431858	0.790363366
30.425	1217	23.73622592	24.94914967	-1.385448377	-2.729182212	2.856684702	2.512938288	2.642012805	0.844153986
30.45	1218	23.68078996	25.13430686	-1.373400767	-2.601173153	2.86478999	2.523175432	2.667528755	0.753708487
30.475	1219	23.53051919	25.26504283	-1.446441332	-2.521343168	2.871804711	2.536509796	2.786835223	0.720144405
30.5	1220	23.47800514	25.40022435	-1.446441332	-2.439335722	2.880015275	2.549704553	2.822217392	0.673519128
30.525	1221	23.42708085	25.56916059	-1.446441332	-2.485897027	2.888262091	2.568170744	2.868347711	0.766210753
30.55	1222	23.30532002	25.68364096	-1.512040504	-2.475623416	2.891340593	2.575666127	2.970807868	0.792798127
30.575	1223	23.23284376	25.83173283	-1.267911458	-2.521343168	2.903851441	2.588428988	2.764768748	0.876607803
30.6	1224	23.06656119	25.98398409	-1.051650213	-2.485897027	2.915470727	2.601044318	2.59806113	0.890715291
30.625	1225	22.88237656	26.05399327	-0.965251663	-2.570255174	2.931527323	2.61157674	2.54795219	1.011363047
30.65	1226	22.70418616	26.26335617	-0.950546841	-2.485897027	2.947840216	2.620636788	2.578751282	0.972508815
30.675	1227	22.53213219	26.33869801	-0.950546841	-2.521343168	2.964406703	2.631002355	2.610989884	1.040193557
30.7	1228	22.26764516	26.46496652	-1.051650213	-2.521343168	2.980506334	2.637992184	2.752149076	1.080249378
30.725	1229	22.0090677	26.54501063	-1.107148718	-2.521343168	2.996988621	2.648227302	2.846541984	1.11914378
30.75	1230	21.76957522	26.62781863	-1.107148718	-2.521343168	3.009301933	2.658399822	2.885441271	1.158043067
30.775	1231	21.53345651	26.75907631	-1.107148718	-2.521343168	3.021887224	2.665181624	2.920496528	1.193098324
30.8	1232	21.40025619	26.93579724	-1.107148718	-2.485897027	3.035247797	2.676887769	2.956244704	1.19340036
30.825	1233	21.17135586	27.07036411	-1.107148718	-2.485897027	3.04833549	2.683501218	2.987647989	1.224803645
30.85	1234	21.04584342	27.16261676	-1.051650213	-2.485897027	3.062086107	2.693361513	2.956030861	1.248685022
30.875	1235	20.81822675	27.20972835	-1.107148718	-2.521343168	3.080477368	2.698266349	3.028259257	1.300861053
30.9	1236	20.70216851	27.35496337	-1.051650213	-2.399645386	3.094646994	2.712877853	3.006264163	1.212666682
30.925	1237	20.59031319	27.45500241	-1.051650213	-2.17634099	3.108973475	2.722531639	3.027338326	1.01043645
30.95	1238	20.38481408	27.59754694	-1.134169167	-1.951302704	3.118459646	2.728790487	3.137971355	0.813512239
30.975	1239	20.28008533	27.62388686	-1.051650213	-1.892546881	3.133134995	2.744959649	3.082277373	0.781581388
31	1240	20.17976901	27.69472797	-1.051650213	-1.96140337	-3.135225838	2.75774124	3.104959834	0.873120339
31.025	1241	20.08631348	27.69816205	-1.107148718	-2.060753653	-3.115279164	2.777184675	3.096510438	0.998687151
31.05	1242	20.10081524	27.71206245	-1.712693381	-2.142133807	-3.095385051	2.796615946	2.472225015	1.098808064
31.075	1243	20.11690486	27.76856016	-2.17634099	-1.951302704	-3.080487586	2.812608392	1.989881427	0.926672941
31.1	1244	20.35288886	27.73700757	-2.396173177	-1.695151321	-3.056564699	2.827421512	1.781526899	0.659043899
31.125	1245	20.6891393	27.77790152	-2.393214606	-1.62955215	-3.038531205	2.846766587	1.787450307	0.59047989
31.15	1246	21.24260636	27.73294368	-2.396173177	-1.62955215	-3.017538482	2.865066557	1.814125604	0.560846022
31.175	1247	21.70599671	27.69730162	-2.396173177	-1.745468526	-2.996959164	2.883419785	1.837005248	0.653882754
31.2	1248	22.14635115	27.67101135	-2.396173177	-1.756144277	-2.986157367	2.901814096	1.852568194	0.648995559
31.225	1249	22.70447121	27.65409954	-2.35619449	-1.756144277	-2.972160873	2.920237146	1.921227539	0.620314901
31.25	1250	23.16849769	27.54864246	-2.399645386	-1.81577499	-2.958054036	2.937944947	1.907851809	0.649870449
31.275	1251	23.51943854	27.5687569	-2.396173177	-1.756144277	-2.94784068	2.952888449	1.925090356	0.576473397
31.3	1252	23.99104544	27.57790255	-2.399645386	-1.756144277	-2.934689615	2.971378316	1.944871924	0.55321962
31.325	1253	24.44505752	27.61176135	-2.399645386	-1.756144277	-2.926040334	2.986269577	1.969052988	0.529038557
31.35	1254	24.8033373	27.63790363	-2.35619449	-1.756144277	-2.916811952	3.004703667	2.024797933	0.516744507
31.375	1255	25.26096034	27.68541806	-2.399645386	-1.695151321	-2.908764037	3.019509991	2.007385015	0.429713575
31.4	1256	25.62305253	27.63955783	-2.399645386	-1.768191887	-2.900073079	3.033874784	2.034443936	0.475695219
31.425	1257	25.96246963	27.70844848	-2.35619449	-1.745468526	-2.89535696	3.045027288	2.095592098	0.435274591
31.45	1258	26.32744828	27.76441012	-2.35619449	-1.756144277	-2.887083198	3.063300335	2.111215827	0.430326613
31.475	1259	26.69417984	27.8423316	-2.35619449	-1.756144277	-2.879036231	3.074323423	2.132717889	0.408824551
31.5	1260	27.06259302	27.81830716	-2.399645386	-1.81577499	-2.871207861	3.088670414	2.119772785	0.437949473
31.525	1261	27.43262009	27.90396339	-2.399645386	-1.756144277	-2.863590222	3.09959631	2.142008383	0.356083161
31.55	1262	27.7762066	27.98999516	-2.35619449	-1.756144277	-2.859630329	3.114025027	2.204429335	0.337113105
31.575	1263	28.0527447	28.0833187	-2.399645386	-1.756144277	-2.85134209	3.124801826	2.172493985	0.32559756
31.6	1264	28.39763182	28.07988385	-2.399645386	-1.756144277	-2.847617238	3.135484328	2.206007922	0.292083623
31.625	1265	28.74290349	28.18028625	-2.35619449	-1.756144277	-2.843981825	-3.133484769	2.271035098	0.270507343
31.65	1266	29.0229794	28.28429764	-2.399645386	-1.756144277	-2.83612023	-3.122906994	2.239703029	0.258388515
31.675	1267	29.36941166	28.29149309	-2.35619449	-1.756144277	-2.832697687	-3.112304752	2.319174374	0.222368066
31.7	1268	29.74705103	28.40178764	-2.35619449	-1.756144277	-2.826155842	-3.101849482	2.343849438	0.197693002
31.725	1269	29.99950301	28.52034707	-2.399645386	-1.695151321	-2.821886231	-3.08797435	2.312743595	0.124354995
31.75	1270	30.34730942	28.63779246	-2.35619449	-1.873681195	-2.818736715	-3.077700696	2.381829899	0.27724946
31.775	1271	30.60069158	28.75823564	-2.35619449	-2.034443936	-2.814612241	-3.067512028	2.395135833	0.424706266
31.8	1272	30.85458574	28.89021933	-2.35619449	-2.226491953	-2.810555578	-3.053960258	2.409477342	0.602412775
31.825	1273	31.10897936	29.02745992	-2.35619449	-2.191045813	-2.806565196	-3.040534186	2.424580834	0.551863142
31.85	1274	31.3638603	29.26923226	-2.35619449	-2.111215827	-2.80263961	-3.027626695	2.426500954	0.470113036
31.875	1275	31.61921677	29.61500223	-2.35619449	-1.983206768	-2.79877737	-3.015359316	2.414100695	0.354504236
31.9	1276	31.87503734	29.97906692	-2.35619449	-1.892546881	-2.79497707	-3.000072986	2.40161777	0.276327275
31.925	1277	32.13131092	30.23572359	-2.35619449	-1.951302704	-2.791237337	-2.987908546	2.403035203	0.333665664
31.95	1278	32.35349411	30.39815187	-2.35619449	-2.034443936	-2.790456006	-2.975408199	2.421674515	0.398167584
31.975	1279	32.61030078	30.64614934	-2.35619449	-2.060753653	-2.78680674	-2.966833353	2.422762654	0.423389162
32	1280	32.83259291	30.91473754	-2.35619449	-2.089942441	-2.786066799	-2.9552162	2.426255073	0.449085532
32.025	1281	32.9963092	31.1679295	-2.399645386	-2.089942441	-2.781439466	-2.946946555	2.366263863	0.465625846
32.049999	1282	33.25416601	31.44351057	-2.35619449	-2.089942441	-2.777930574	-2.935695583	2.411692995	0.463647609
32.075	1283	33.51242595	31.603913	-2.35619449	-2.142133807	-2.774475721	-2.927050379	2.431523381	0.496008589
32.1	1284	33.73499864	31.86418286	-2.35619449	-2.089942441	-2.773836877	-2.919187484	2.434465631	0.440874974
32.125	1285	33.99372397	32.14934956	-2.308611387	-2.122451309	-2.770462045	-2.90842399	2.485229638	0.470202938
32.15	1286	34.15977947	32.41418685	-2.35619449	-2.122451309	-2.766067487	-2.900844846	2.4186133	0.489236173
32.174999	1287	34.38252424	32.68085588	-2.308611387	-2.089942441	-2.765495124	-2.893388969	2.468902757	0.454020951
32.2	1288	34.54931602	32.94931218	-2.403777593	-2.089942441	-2.761173993	-2.886054184	2.353026602	0.474730899
32.225	1289	34.77215376	33.21951242	-2.35619449	-2.226491953	-2.760639396	-2.878838334	2.402672622	0.609217495
32.25	1290	34.90220975	33.46489416	-2.35619449	-2.399645386	-2.759044926	-2.874619352	2.379999516	0.805044033
32.275	1291	35.16258496	33.73778258	-2.308611387	-2.446854377	-2.755891391	-2.867606104	2.428163003	0.851672641
32.299999	1292	35.38551711	34.01230373	-2.308611387	-2.53604799	-2.755399334	-2.860705732	2.429413002	0.939616255
32.325	1293	35.55379143	34.38432069	-2.35619449	-2.53604799	-2.751247769	-2.854741332	2.329884773	0.99156138
32.35	1294	35.68436146	34.72881393	-2.35619449	-2.485897027	-2.749722533	-2.851661815	2.275290391	0.9960048
32.375	1295	35.94574786	35.10263838	-2.35619449	-2.446854377	-2.746705321	-2.845915397	2.245537269	0.986715272
32.4	1296	36.07656243	35.44804972	-2.35619449	-2.35619449	-2.745213116	-2.842984212	2.186416216	0.955176437
32.424999	1297	36.20745676	35.72818301	-2.35619449	-2.403777593	-2.743731698	-2.836605844	2.147171547	1.042004209
32.45	1298	36.43058283	36.07453491	-2.265534603	-2.35619449	-2.743328198	-2.833814786	2.201875714	1.030376827
32.475	1299	36.56157728	36.32595773	-2.312743595	-2.35619449	-2.741867877	-2.830235699	2.117090433	1.067953116
32.5	1300	36.73181451	36.6729357	-2.35619449	-2.35619449	-2.737911701	-2.827550376	2.015215537	1.126377117
32.525	1301	36.86309489	36.92515876	-2.312743595	-2.35619449	-2.736482588	-2.824072052	2.019139008	1.165904541
32.549999	1302	36.99445003	37.17782249	-2.312743595	-2.35619449	-2.73506362	-2.820640966	1.978226179	1.20681737
32.575	1303	37.2573814	37.43091798	-2.308611387	-2.399645386	-2.732255715	-2.817256239	1.982358387	1.250268266
32.6	1304	37.38895608	37.68443654	-2.308611387	-2.399645386	-2.730866578	-2.813917016	1.940129984	1.292496668
32.625	1305	37.52060241	37.93836967	-2.35619449	-2.399645386	-2.729487186	-2.810622458	1.849095986	1.335947563
32.65	1306	37.52060241	38.19270911	-2.312743595	-2.35619449	-2.729487186	-2.807371744	1.802468727	1.382574821
32.674999	1307	37.70394342	38.4474468	-2.273053258	-2.399645386	-2.731611843	-2.804164072	1.802827506	1.465357275
32.7	1308	37.83555097	38.66928504	-2.475623416	-2.35619449	-2.730241341	-2.803436141	1.572719401	1.449444326
32.725	1309	38.13932025	38.92450052	-2.651635327	-2.312743595	-2.725128361	-2.800293544	1.417252544	1.385448377
32.75	1310	38.53534031	39.08598221	-2.629203193	-2.399645386	-2.721158004	-2.796328097	1.513872596	1.39816225
32.775	1311	39.02310891	39.30803283	-2.521343168	-2.35619449	-2.718323511	-2.795656237	1.712693381	1.263750595
32.8	1312	39.51118329	39.56418306	-2.446854377	-2.312743595	-2.715559025	-2.792614691	1.860642817	1.146839054
32.825	1313	40.09052323	39.72684036	-2.308611387	-2.399645386	-2.713898968	-2.788744482	2.134610101	1.098016552
32.85	1314	40.35558436	39.94908366	-2.308611387	-2.35619449	-2.711445023	-2.788125573	2.143175202	1.046000555
32.875	1315	40.71169607	40.07756047	-2.35619449	-2.312743595	-2.71005281	-2.786648373	2.165010031	0.933131728
32.9	1316	41.10993677	40.20612417	-2.403777593	-2.35619449	-2.70647664	-2.785180617	2.187987718	0.906021832
32.925	1317	41.37571797	40.33477394	-2.403777593	-2.312743595	-2.70413079	-2.78372222	2.220604013	0.829954642
32.95	1318	41.73223029	40.46350896	-2.35619449	-2.312743595	-2.702835066	-2.7822731	2.327630832	0.770510926
32.975	1319	41.99835927	40.5923284	-2.399645386	-2.35619449	-2.700547045	-2.780833175	2.312743595	0.785398163
33	1320	42.26470534	40.72123148	-2.399645386	-2.312743595	-2.698287851	-2.779402363	2.339764044	0.714926819
33.025	1321	42.53126442	40.97928537	-2.399645386	-2.312743595	-2.696056964	-2.776567758	2.339764044	0.714926819
33.05	1322	42.79803254	41.10843462	-2.439335722	-2.312743595	-2.693853876	-2.775163806	2.32563632	0.689364206
33.075	1323	43.15507615	41.2376644	-2.399645386	-2.312743595	-2.692685829	-2.773768651	2.414950313	0.63974055
33.1	1324	43.42215717	41.36697394	-2.399645386	-2.312743595	-2.690535122	-2.772382216	2.437098589	0.617592273
33.125	1325	43.68943659	41.4963625	-2.446854377	-2.312743595	-2.688410721	-2.771004424	2.410844614	0.596637257
33.15	1326	44.0467465	41.62582935	-2.403777593	-2.312743595	-2.687310455	-2.7696352	2.496832892	0.553725763
33.175	1327	44.31432063	41.75537375	-2.403777593	-2.312743595	-2.685235464	-2.768274469	2.514935281	0.535623374
33.2	1328	44.58208327	41.88499499	-2.455863143	-2.312743595	-2.683185389	-2.766922158	2.480002439	0.518470667
33.225	1329	44.80568702	42.01469235	-2.446854377	-2.312743595	-2.683159236	-2.765578194	2.510513266	0.496968605
33.25	1330	45.0736367	42.14446513	-2.446854377	-2.312743595	-2.681143853	-2.764242504	2.526136995	0.481344876
33.275	1331	45.20767958	42.27431264	-2.446854377	-2.312743595	-2.680145122	-2.762915016	2.526136995	0.481344876
33.3	1332	45.47589943	42.40423419	-2.446854377	-2.312743595	-2.678165328	-2.761595662	2.540960707	0.466521164
33.325	1333	45.69950622	42.5342291	-2.446854377	-2.312743595	-2.67816425	-2.760284369	2.56097544	0.446506431
33.35	1334	45.9679019	42.6642967	-2.403777593	-2.312743595	-2.676217205	-2.758981069	2.617542131	0.433016524
33.375	1335	46.10216452	42.70173192	-2.485897027	-2.35619449	-2.675252185	-2.756808573	2.554611848	0.457278268
33.4	1336	46.32577051	42.83199128	-2.446854377	-2.312743595	-2.675265183	-2.755520936	2.612596207	0.394885664
33.425	1337	46.59442187	42.96232123	-2.403777593	-2.312743595	-2.67336102	-2.754241109	2.667382057	0.383176598
33.45	1338	46.86324023	43.09272112	-2.35619449	-2.312743595	-2.671478696	-2.752969025	2.726100558	0.372041201
33.475	1339	46.99771115	43.1307119	-2.265534603	-2.312743595	-2.670545611	-2.75082338	2.834378183	0.354423462
33.5	1340	47.26677468	43.29960246	-2.214297436	-2.122451309	-2.668695371	-2.747432273	2.902983331	0.146763196
33.525	1341	47.40136662	43.56120647	-2.17634099	-1.849095986	-2.667778129	-2.744956278	2.93083911	0.116491461
33.55	1342	47.62496191	43.86202847	-2.122451309	-1.637364491	-2.667825864	-2.740409138	3.000065012	0.343559177
33.575	1343	48.07491443	44.03242902	-2.199592613	-1.570796327	-2.663269002	-2.737114536	2.942558646	0.429762279
33.6	1344	48.20973932	44.15135211	-2.15879893	-1.570796327	-2.662382301	-2.730867974	3.017237659	0.463647609
33.625	1345	48.3446019	44.27198867	-2.15879893	-1.570796327	-2.661500546	-2.724655213	3.052936772	0.499346722
33.65	1346	48.52584669	44.35335808	-2.098870775	-1.633215137	-2.658796739	-2.720532251	3.130213344	0.454276329
33.675	1347	48.66086071	44.56785089	-2.098870775	-1.570796327	-2.657930657	-2.715305949	3.132756359	0.536910743
33.7	1348	48.79591103	44.65092076	-2.064737696	-1.633215137	-2.657069368	-2.711227601	3.070384583	0.50273063
33.725	1349	48.97773165	44.77691161	-2.098870775	-1.637364491	-2.654406915	-2.705138621	3.075917435	0.527181503
33.775	1351	48.79591103	44.81420566	-2.083185787	-1.446441332	-2.657069368	-2.698128515	2.996907178	0.78142993
33.8	1352	49.06611936	45.07728569	-2.007423487	-1.267911458	-2.655361017	-2.691065005	2.874606031	1.006498651
33.825	1353	49.24816071	45.16324387	-1.951302704	-1.385448377	-2.652719489	-2.682127729	2.753092842	0.954354139
33.85	1354	49.38342739	45.34204871	-1.951302704	-1.570796327	-2.651882707	-2.674220726	2.685897163	0.836201867
33.875	1355	49.43054316	45.43476965	-2.007423487	-1.695151321	-2.650097435	-2.66536932	2.670626479	0.78323834
33.9	1356	49.61326296	45.61952517	-2.034443936	-1.62955215	-2.647494677	-2.657576678	2.643133243	0.903351197
33.925	1357	49.74874299	45.75989691	-2.007423487	-1.570796327	-2.646678256	-2.651773748	2.560717812	1.017502001
33.95	1358	49.884256	45.94943905	-2.007423487	-1.453687582	-2.64586627	-2.644092029	2.482434243	1.212894315
33.975	1359	49.93190056	46.19014429	-2.007423487	-1.453687582	-2.644104623	-2.63457927	2.387929864	1.307398694
34	1360	50.06751703	46.38568975	-1.983206768	-1.512040504	-2.643302577	-2.627040679	2.279752577	1.33300634
34.025	1361	50.11538643	46.5838491	-2.034443936	-1.570796327	-2.641549819	-2.619565802	2.253112882	1.352127381
34.05	1362	50.25110472	46.734164	-1.983206768	-1.570796327	-2.6407576	-2.614001469	2.143969509	1.410033586
34.075	1363	50.29919702	46.93681784	-2.034443936	-1.633215137	-2.63901367	-2.606638123	2.115348035	1.427473418
34.1	1364	50.43501551	47.09046567	-1.983206768	-1.62955215	-2.638231166	-2.60115742	2.009516486	1.485730787
34.125	1365	50.61924588	47.29751305	-1.951302704	-1.633215137	-2.635723107	-2.593905518	1.925667295	1.534012925
34.15	1366	50.75519305	47.45441844	-1.951302704	-1.62955215	-2.634954348	-2.588508327	1.876442856	1.586900352
34.175	1367	50.80379235	47.61269702	-2.007423487	-1.62955215	-2.633233254	-2.583146863	1.883068492	1.636395499
34.2	1368	50.93983594	47.77233514	-1.951302704	-1.62955215	-2.632473928	-2.57782108	1.782201478	1.68114173
34.225	1369	50.98865149	47.98727737	-2.007423487	-1.633215137	-2.630761439	-2.57077544	1.768191887	1.747609117
34.25	1370	51.12478997	48.09563578	-1.951302704	-1.62955215	-2.630011439	-2.567276323	1.695151321	1.768191887
34.275	1371	51.17381992	48.25927133	-2.007423487	-1.62955215	-2.628307498	-2.562057215	1.707252316	1.812211675
34.3	1372	51.31005177	48.42421251	-1.951302704	-1.633215137	-2.627566718	-2.556873522	1.615664154	1.844016067
34.325	1373	51.35929428	48.53489208	-2.007423487	-1.62955215	-2.625871266	-2.55343736	1.651203831	1.868260159
34.35	1374	51.49561804	48.70197981	-2.007423487	-1.62955215	-2.625139602	-2.548312501	1.619104768	1.900359222
34.375	1375	51.49561804	48.81407819	-1.983206768	-1.62955215	-2.625139602	-2.544915478	1.556579275	1.938667997
34.4	1376	51.54507128	49.06574354	-2.007423487	-1.570796327	-2.62345258	-2.541002911	1.534516883	2.04370293
34.425	1377	51.68148548	49.17904616	-1.951302704	-1.570796327	-2.622729929	-2.537647808	1.469639026	2.052460004
34.45	1378	51.73114765	49.29289982	-2.007423487	-1.570796327	-2.621051281	-2.534308165	1.508076765	2.070143048
34.475	1379	51.86765085	49.35003211	-1.951302704	-1.570796327	-2.620337541	-2.532644132	1.461345378	2.060753653
34.5	1380	51.91752017	49.40730073	-1.951302704	-1.570796327	-2.618667208	-2.530983951	1.461345378	2.060753653
34.525	1381	51.96753407	49.52224507	-1.951302704	-1.570796327	-2.617000086	-2.527675133	1.4442042	2.077894831
34.55	1382	52.10418568	49.57991986	-1.951302704	-1.570796327	-2.616300204	-2.526026486	1.453480371	2.068618659
34.575	1383	52.10418568	49.63772909	-2.007423487	-1.570796327	-2.616300204	-2.524381674	1.492972174	2.08524764
34.6	1384	52.20476566	49.75374902	-2.007423487	-1.570796327	-2.612985645	-2.52110354	1.492972174	2.08524764
34.625	1385	52.30591696	49.81195878	-1.892546881	-1.570796327	-2.60968387	-2.519470209	1.394724549	2.068618659
34.65	1386	52.63067339	49.92877556	-1.570796327	-1.570796327	-2.606698604	-2.516214992	1.107148718	2.034443936
34.675	1387	52.68171862	49.98738166	-1.499488862	-1.570796327	-2.605065546	-2.514593098	1.035841253	2.034443936
34.7	1388	52.78422936	50.10498695	-1.428899272	-1.570796327	-2.601808927	-2.511360713	0.965251663	2.034443936
34.725	1389	52.83569404	50.16398522	-1.373400767	-1.570796327	-2.600185365	-2.509750213	0.909753158	2.034443936
34.75	1390	52.93904001	50.2231133	-1.373400767	-1.570796327	-2.596947733	-2.5081435	0.926558298	2.017638795
34.775	1391	53.07639329	50.28237072	-1.325817664	-1.570796327	-2.596312428	-2.506540571	0.886958365	2.009655626
34.8	1392	53.12832786	50.40127178	-1.267911458	-1.570796327	-2.59470315	-2.50334604	0.812460387	2.026247398
34.825	1393	53.14738696	50.46091451	-1.325817664	-1.570796327	-2.59051041	-2.501754428	0.878975195	2.017638795
34.85	1394	53.25238148	50.52068476	-1.267911458	-1.570796327	-2.587310704	-2.500166578	0.838149179	2.000558606
34.875	1395	53.30508258	50.5805821	-1.284744885	-1.570796327	-2.585715586	-2.498582484	0.854982606	2.000558606
34.9	1396	53.35791905	50.64060605	-1.284744885	-1.570796327	-2.584123623	-2.497002142	0.854982606	2.000558606
34.925	1397	53.46399646	50.62095223	-1.231503712	-1.62955215	-2.580949157	-2.494236057	0.826611926	1.91693229
34.95	1398	53.48611443	50.681323	-1.267911458	-1.62955215	-2.576788144	-2.492662141	0.873120339	1.906831624
34.975	1399	53.53970614	50.82143317	-1.284744885	-1.570796327	-2.575210449	-2.492283569	0.882423787	1.973117425
35	1400	53.59343084	50.88195913	-1.231503712	-1.570796327	-2.573635912	-2.490718177	0.829182614	1.973117425
35.025	1401	53.64728814	51.00338378	-1.231503712	-1.570796327	-2.572064533	-2.487598558	0.811306999	1.99099304
35.05	1402	53.61717401	51.06428158	-1.284744885	-1.687905071	-2.569488136	-2.48604432	0.856480732	1.881951735
35.075	1403	53.72571769	51.18644591	-1.212025657	-1.756144277	-2.566358294	-2.482946957	0.783761504	1.81371253
35.1	1404	53.69639248	51.30909897	-1.267911458	-1.892546881	-2.56378252	-2.479864373	0.813192184	1.703765047
35.125	1405	53.7223239	51.37060768	-1.267911458	-1.951302704	-2.559647333	-2.478328608	0.822610415	1.635590994
35.15	1406	53.74917306	51.43223726	-1.080839001	-1.951302704	-2.555516206	-2.47679652	0.645485725	1.625643225
35.175	1407	53.83265571	51.49398727	-0.832981267	-1.929566997	-2.549845922	-2.475268103	0.42808948	1.616917443
35.2	1408	53.9178638	51.55585729	-0.694738276	-1.929566997	-2.544193379	-2.473743351	0.322670517	1.584093415
35.225	1409	53.94813766	51.67995562	-0.655695626	-1.929566997	-2.540085539	-2.470704816	0.275189249	1.592532034
35.25	1410	53.92245711	51.88270499	-0.665969237	-1.873681195	-2.537507076	-2.468883672	0.245305888	1.688574808
35.275	1411	53.87217305	51.94507458	-0.745419476	-1.856847769	-2.53234286	-2.467377972	0.327195147	1.702969215
35.3	1412	53.82332837	52.14813551	-0.745419476	-1.81577499	-2.527169132	-2.465579037	0.293966385	1.777270755
35.325	1413	53.775927	52.273506	-0.745419476	-1.873681195	-2.521986145	-2.462594449	0.268952057	1.744378878
35.35	1414	53.81111265	52.41412975	-0.665969237	-1.81577499	-2.517881165	-2.462307907	0.188623855	1.803163046
35.375	1415	53.76630444	52.47701109	-0.665969237	-1.873681195	-2.512689161	-2.46082531	0.187616806	1.74626389
35.4	1416	53.58058175	52.87041749	-0.685729511	-1.975688113	-2.498554996	-2.454666703	0.075003547	1.776630505
35.425	1417	53.54118405	53.07464846	-0.674740942	-1.965587446	-2.4933257	-2.452947925	0.014183446	1.864929595
35.45	1418	53.38774965	53.81636826	-0.708626272	-2.089942441	-2.481698136	-2.445012729	0.398522446	2.15879893
36.075	1443	52.70415928	55.804559	-0.57133748	2.589937671	-2.414601392	-2.458386005	2.519018006	2.538700504
36.1	1444	52.69609311	55.81916321	-0.702256932	2.622446539	-2.411922249	-2.460906353	2.439335722	2.622446539
36.125	1445	52.61408729	55.91202938	-0.876058051	2.677945045	-2.407971505	-2.464547427	2.309949818	2.72236026
36.15	1446	52.67416541	56.00563433	-0.915100701	2.677945045	-2.403880166	-2.468176378	2.330284293	2.781737385
36.175	1447	52.59383665	56.16211197	-0.999458847	2.622446539	-2.399915427	-2.470397308	2.257010412	2.737323145
36.2	1448	52.58784534	56.1784033	-0.999458847	2.651635327	-2.397228753	-2.472898274	2.289212162	2.798713683
36.225	1449	52.65564712	56.25690064	-1.030376827	2.601173153	-2.395831905	-2.474000294	2.273414661	2.763371987
36.25	1450	52.65023264	56.29084491	-1.012197011	2.622446539	-2.393147958	-2.478990155	2.333413622	2.826464519
36.275	1451	52.64519751	56.30834216	-1.012197011	2.570255174	-2.390463478	-2.481482798	2.358627575	2.799487107
36.3	1452	52.70903472	56.34438525	-1.058406866	2.446854377	-2.38639528	-2.486463363	2.361485446	2.725154036
36.325	1453	52.77374216	56.54115178	-1.030376827	2.034443936	-2.382336991	-2.493578569	2.424117055	2.347345164
36.35	1454	52.83931662	56.82134266	-1.030376827	-0.073939038	-2.378288709	-2.492896854	2.411692995	0.226538131
36.375	1455	52.83931662	56.72057621	-1.012197011	1.801886994	-2.378288709	-2.498176734	2.463593686	2.136085038
36.4	1456	52.90339049	56.54110608	-1.030376827	1.62955215	-2.37157776	-2.502421718	2.50792449	2.026260812
36.425	1457	52.97125867	56.24427257	-1.030376827	1.570796327	-2.367553026	-2.509556643	2.580182535	2.039763035
36.45	1458	52.96984113	56.1263468	-1.030376827	1.570796327	-2.364883349	-2.512431683	2.60594151	2.065522009
36.475	1459	53.03913262	55.95033259	-1.030376827	1.62955215	-2.360872367	-2.516766907	2.649723284	2.168059606
36.5	1460	53.10955926	55.85676773	-0.982793723	1.570796327	-2.359534742	-2.522170309	2.728839394	2.14083679
36.525	1461	53.179985	55.68313401	-0.950546841	1.62955215	-2.355541367	-2.526557005	2.799218591	2.237724928
36.55	1462	53.18026541	55.45330134	-0.982793723	1.637364491	-2.352882082	-2.532448504	2.802300039	2.280865599
36.575	1463	53.25125656	55.4213236	-0.938047492	1.633215137	-2.351558618	-2.536440555	2.864588331	2.294258306
36.6	1464	53.25209995	55.25120832	-0.982793723	1.633215137	-2.348902948	-2.540906077	2.84386399	2.318280196
36.625	1465	53.25331889	55.13841337	-0.950546841	1.62955215	-2.346247381	-2.543898361	2.891680247	2.330186584
36.65	1466	53.32477538	55.05309631	-0.982793723	1.570796327	-2.344934598	-2.549425134	2.880990262	2.292987658
36.675	1467	53.39828826	54.88621252	-0.950546841	1.570796327	-2.340977113	-2.553960347	2.93987492	2.319625434
36.7	1468	53.47011207	54.77558702	-0.904827089	1.62955215	-2.339674955	-2.556999135	3.004201588	2.396988173
36.725	1469	53.47263514	54.66546937	-0.938047492	1.62955215	-2.33703057	-2.560050194	2.983095439	2.409102426
36.75	1470	53.4755321	54.50125185	-0.938047492	1.62955215	-2.334386453	-2.564649827	3.000306472	2.42631346
36.775	1471	53.54781255	54.39241731	-0.938047492	1.62955215	-2.333095048	-2.567731637	3.016869025	2.442876012
36.8	1472	53.55126565	54.36827697	-0.904827089	1.570796327	-2.33045489	-2.571819512	3.054760873	2.388791635
36.825	1473	53.623817	54.2606501	-0.904827089	1.570796327	-2.329170621	-2.574923142	3.070254961	2.404285724
36.85	1474	53.62782462	54.10019465	-0.904827089	1.62955215	-2.326534492	-2.579601664	3.084582538	2.477369123
36.875	1475	53.63220485	53.99388548	-0.950546841	1.62955215	-2.323898774	-2.582736083	3.047751441	2.486257778
36.9	1476	53.70520546	53.88810887	-0.904827089	1.62955215	-2.32262533	-2.585882838	3.107383959	2.500170544
36.925	1477	53.71013794	53.78286795	-0.904827089	1.62955215	-2.319993763	-2.589041939	3.115487907	2.508274492
36.95	1478	53.78340463	53.76347613	-0.868539395	1.570796327	-2.318727478	-2.593184609	3.123630514	2.457297862
36.975	1479	53.78888767	53.65948167	-0.868539395	1.570796327	-2.316100127	-2.596365247	3.116157827	2.464770549
37	1480	53.79474195	53.55603216	-0.915100701	1.62955215	-2.31347333	-2.599558205	3.127649334	2.530709531
37.025	1481	53.86845048	53.45313077	-0.868539395	1.62955215	-2.312217934	-2.60276349	3.096992899	2.542691299
37.05	1482	53.87485296	53.35078066	-0.904827089	1.62955215	-2.309595471	-2.605981105	3.126700138	2.549271755
37.075	1483	53.88162586	53.33516923	-0.868539395	1.570796327	-2.30697365	-2.610162749	3.089009592	2.491918784
37.1	1484	53.88162586	53.1335816	-0.904827089	1.768191887	-2.30697365	-2.616652727	3.110650152	2.703961478
37.125	1485	53.88876904	53.12035366	-0.904827089	1.913820267	-2.304352505	-2.620854272	3.109646136	2.850593874
37.15	1486	53.9630904	53.00957518	-0.862170055	2.122451309	-2.303111814	-2.628338516	3.054556349	3.071657668
37.175	1487	53.89628237	52.99895792	-0.904827089	2.17634099	-2.301732074	-2.632552418	3.099830665	3.122930068
37.2	1488	53.97077866	52.94098908	-0.862170055	2.226491953	-2.30049517	-2.638421207	3.048696854	3.1016275
37.225	1489	53.97883634	53.02045527	-0.868539395	2.060753653	-2.297879289	-2.643544777	3.058954293	3.011931409
37.25	1490	54.05358886	53.04835354	-0.868539395	2.034443936	-2.296649596	-2.6545269	3.053495149	2.991080835
37.275	1491	53.98726329	53.08589708	-0.904827089	2.089942441	-2.295264207	-2.661284301	3.093489116	3.042873068
37.3	1492	54.06218913	53.03688578	-0.904827089	2.089942441	-2.294038327	-2.667171955	3.085937519	3.050424665
37.325	1493	53.99605931	53.1241151	-0.938047492	2.089942441	-2.292649959	-2.672240788	3.125645042	3.043937544
37.35	1494	54.00522424	53.16800035	-0.822418279	2.089942441	-2.29003658	-2.678974592	3.010659837	3.043293537
37.375	1495	54.02466005	53.21429241	-0.702256932	2.089942441	-2.284812573	-2.685696984	2.892214605	3.041577421
37.4	1496	54.1107144	53.21649554	-0.489957326	2.142133807	-2.280995415	-2.689898702	2.676738773	3.096945014
37.425	1497	54.12152286	53.26668802	-0.380506377	2.122451309	-2.278389763	-2.696604834	2.567904473	3.076645867
37.45	1498	54.13269863	53.36178787	-0.302884868	2.142133807	-2.275785169	-2.701601174	2.493419172	3.093192156
37.475	1499	54.07969132	53.36754524	-0.231090667	2.122451309	-2.271770227	-2.705789954	2.424647776	3.070486855
37.5	1500	54.01524915	53.42339882	-0.27094685	2.17634099	-2.270355414	-2.712460996	2.467419349	3.121461145
37.525	1501	54.02755746	53.52270446	-0.218668946	2.089942441	-2.26774747	-2.717413713	2.417954999	3.032249042
37.55	1502	53.97629959	53.53199392	-0.165148677	2.142133807	-2.263717008	-2.721587541	2.367151651	3.081723487
37.575	1503	53.9259202	53.63370885	-0.110657221	2.122451309	-2.25967895	-2.726513015	2.318523877	3.056177307
37.6	1504	53.79900673	53.64502964	-0.165148677	2.122451309	-2.256809165	-2.730676379	2.377860072	3.051332569
37.625	1505	53.7501356	53.74913541	-0.110657221	2.089942441	-2.252751466	-2.735573983	2.328845688	3.013346628
37.65	1506	53.68716052	53.76247797	-0.110657221	2.122451309	-2.251305418	-2.739726252	2.330343365	3.044357819
37.675	1507	53.63949251	53.86895571	-0.110657221	2.122451309	-2.247234351	-2.744595381	2.335536272	3.039164912
37.7	1508	53.51451591	53.88431005	-0.110657221	2.142133807	-2.244319969	-2.748735936	2.339878922	3.05450476
37.725	1509	53.32790824	53.95538458	-0.117108745	2.265534603	-2.239922846	-2.755291613	2.35407969	3.113028996
37.75	1510	53.34449945	54.06592159	-0.117108745	2.403777593	-2.237289648	-2.760111946	2.35589696	2.976603275
37.775	1511	53.22108489	54.12165974	-0.117108745	2.53604799	-2.234335948	-2.762514701	2.362088911	2.85052483
37.8	1512	53.09813681	54.32715966	-0.124354995	2.647651285	-2.231368544	-2.767978302	2.378659162	2.748245537
37.825	1513	53.09813681	54.44098299	-0.117108745	2.798568713	-2.231368544	-2.772739429	2.372412388	2.598327584
37.85	1514	53.05484036	54.59172719	-0.058755823	2.819842099	-2.227235353	-2.775768891	2.320343078	2.583337809
37.875	1515	52.93301749	54.74296964	-0.06241881	2.880990262	-2.224242243	-2.778781642	2.332289899	2.530473481
37.9	1516	52.87228451	54.98831371	-0.124354995	2.819842099	-2.222740523	-2.782418084	2.402324634	2.599720194
37.925	1517	52.81167103	55.14064466	-0.117108745	2.863292995	-2.221235352	-2.785390833	2.400491006	2.56168192
37.95	1518	52.75117748	55.3872965	-0.117108745	2.863292995	-2.219726725	-2.788971769	2.408278756	2.569469671
37.975	1519	52.71044182	55.54069374	-0.06241881	2.863292995	-2.215557148	-2.791905096	2.359050809	2.574931658
38	1520	52.65040176	55.72863183	-0.06241881	2.880990262	-2.214039128	-2.793134641	2.366269359	2.56445294
38.025	1521	52.65040176	55.88270263	-0.058755823	2.944197094	-2.214039128	-2.796038582	2.3652176	2.503857337
38.05	1522	52.53068685	55.97680167	-0.058755823	2.880990262	-2.210992695	-2.796643686	2.372279601	2.57412617
38.075	1523	52.47101285	56.07092114	-0.058755823	2.880990262	-2.209464272	-2.797246759	2.376937313	2.578783882
38.1	1524	52.4114617	56.13143837	-0.055498505	3.017237659	-2.207932373	-2.799525123	2.376152412	2.445008901
38.125	1525	52.37332593	56.22565469	-0.058755823	3.141592654	-2.203726972	-2.800121711	2.384123077	2.325367255
38.15	1526	52.31423704	56.09797391	-0.058755823	-2.93049932	-2.202185714	-2.801204442	2.381995215	2.112146059
38.175	1527	52.2552727	56.09797391	-0.058755823	-2.746801534	-2.200640973	-2.801204442	2.3842582	1.930711257
38.2	1528	52.19643334	55.87607034	-0.058755823	-2.55359005	-2.199092746	-2.801696457	2.379876982	1.733118556
38.225	1529	52.13771937	55.7484858	-0.058755823	-2.403777593	-2.197541028	-2.802789582	2.377768332	1.58119745
38.25	1530	52.07913122	55.87607034	-0.058755823	-2.003204102	-2.195985815	-2.801696457	2.384392143	1.187247769
38.275	1531	52.02066933	56.00372135	-0.058755823	-1.913820267	-2.194427103	-2.800608315	2.390989758	1.104461549
38.3	1532	51.9623341	56.03724209	0	-1.913820267	-2.192864887	-2.798926529	2.336589159	1.108816773
38.325	1533	51.88109934	56.19884131	0.055498505	-1.849095986	-2.193988066	-2.79617251	2.289755502	1.05275734
38.35	1534	51.76462813	56.26687442	0.244978663	-1.849095986	-2.190850707	-2.792827967	2.109027647	1.061509642
38.375	1535	51.64866873	56.42941096	0.380506377	-1.695151321	-2.187699229	-2.790102693	1.984421515	0.91848656
38.4	1536	51.47569684	56.37010063	0.519146114	-1.637364491	-2.182945468	-2.787826382	1.852297738	0.86721569
38.425	1537	51.27903982	56.56837637	0.655695626	-1.227772386	-2.180874051	-2.783463876	1.731057034	0.472932393
38.45	1538	51.16471617	56.63879057	0.741947268	-1.165904541	-2.177670261	-2.780156757	1.653528316	0.419787471
38.475	1539	50.96862507	56.65221808	0.828849059	-1.158385885	-2.175565892	-2.77457921	1.577851892	0.423494183
38.5	1540	50.6904094	56.70388633	0.828849059	-1.212025657	-2.174563491	-2.767361931	1.593913595	0.493195657
38.525	1541	50.49465482	56.72135348	0.828849059	-1.325817664	-2.172427307	-2.761794469	1.605485779	0.618559848
38.55	1542	50.21660113	56.74057769	0.876058051	-1.396124128	-2.171398063	-2.756230606	1.572424327	0.703013852
38.575	1543	49.93860123	56.70735576	0.832981267	-1.33970566	-2.170357358	-2.748368337	1.630352871	0.661447144
38.6	1544	49.74330561	56.76972	0.927295218	-1.19028995	-2.168172365	-2.741185076	1.550695273	0.526687787
38.625	1545	49.52170422	56.88732897	0.885066816	-1.080839001	-2.168774395	-2.736328603	1.607799434	0.432112596
38.65	1546	49.38276644	56.91457997	0.876058051	-1.107148718	-2.168240802	-2.730791758	1.627300068	0.468914183
38.675	1547	49.10493341	56.94357408	0.885066816	-1.158385885	-2.167164558	-2.725260381	1.633578863	0.535438911
38.7	1548	48.96603841	56.93343613	0.885066816	-1.180189283	-2.166621856	-2.721337253	1.641702655	0.5653661
38.725	1549	48.74439099	57.00678083	0.885066816	-1.212025657	-2.167226436	-2.714215352	1.658233607	0.613733425
38.75	1550	48.60549439	57.04098769	0.885066816	-1.212025657	-2.166679886	-2.708702352	1.669465741	0.62496556
38.775	1551	48.4666124	57.0769261	0.876058051	-1.231503712	-2.166130203	-2.703196128	1.689877051	0.655846161
38.8	1552	48.32774513	57.11459279	0.876058051	-1.212025657	-2.165577361	-2.697697001	1.701450882	0.647941935
38.825	1553	48.10606703	57.37482797	0.832981267	-1.48013644	-2.16618515	-2.688252801	1.769987217	0.94151227
38.85	1554	47.96719835	57.41717601	0.876058051	-1.405647649	-2.165628312	-2.682792842	1.738977988	0.879091034
38.875	1555	47.77242591	57.46123317	0.927295218	-1.385448377	-2.163333857	-2.677341093	1.701715778	0.87286672
38.925	1557	47.49485805	57.46324353	0.927295218	-1.249045772	-2.162192435	-2.669558414	1.720356067	0.755104403
38.95	1558	47.32895677	57.37668521	0.885066816	-1.158385885	-2.164548375	-2.664868881	1.7718797	0.673739748
38.975	1559	47.13430501	57.29139249	0.94200004	-1.058406866	-2.162218393	-2.660165282	1.724581857	0.58339611
39	1560	47.05132318	57.2541614	0.885066816	-0.439842583	-2.163403359	-2.653903523	1.791233493	0.025449762
39.025	1561	46.91252972	57.03645393	0.885066816	-0.51238946	-2.162825769	-2.649889982	1.794539357	0.050402979
39.05	1562	46.77375201	56.77944154	0.927295218	-0.588002604	-2.162244752	-2.643458789	1.757395087	0.131100255
39.075	1563	46.55197754	56.4857744	0.885066816	-0.605544664	-2.162856958	-2.634563755	1.8101179	0.159136726
39.1	1564	46.41319904	56.37066774	0.885066816	-0.605544664	-2.16227152	-2.627327093	1.820842965	0.169861791
39.125	1565	46.27443654	56.20877118	0.885066816	-0.655695626	-2.161682571	-2.621603764	1.828261685	0.227431473
39.15	1566	46.21880142	56.04872642	0.927295218	-0.655695626	-2.159885797	-2.615847561	1.789985519	0.23138371
39.175	1567	46.13569019	55.97677537	0.965251663	-0.655695626	-2.16109008	-2.610964059	1.759760045	0.239114681
39.2	1568	45.96966953	55.8551997	1.107148718	-0.655695626	-2.163511701	-2.607607803	1.625786702	0.247038392
39.225	1569	45.88676085	55.7855087	1.310193935	-0.620249486	-2.164729079	-2.602696998	1.430864203	0.219714971
39.25	1570	45.5822538	55.63161652	1.504228163	-0.655695626	-2.166594121	-2.596843967	1.25294577	0.271276906
39.275	1571	45.36060623	55.56488464	1.695151321	-0.655695626	-2.167243666	-2.591900318	1.076211273	0.285465567
39.3	1572	44.94781549	55.44691477	1.831398719	-0.665969237	-2.173492139	-2.588478056	0.961052972	0.316828275
39.325	1573	44.70099584	55.38248825	1.81577499	-0.620249486	-2.177296529	-2.583508117	0.994331673	0.288763495
39.35	1574	44.45483035	55.31943287	1.81577499	-0.655695626	-2.181143108	-2.578526724	1.012541483	0.342419445
39.375	1575	44.26703881	55.25775331	1.745468526	-0.825376851	-2.186878568	-2.573534087	1.100304359	0.529557082
39.4	1576	43.99947515	55.08396229	1.756144277	-1.019141344	-2.193986706	-2.565036362	1.114249954	0.747942922
39.425	1577	43.75621927	55.08101529	1.831398719	-1.051650213	-2.197988174	-2.558490838	1.064056524	0.805512801
39.45	1578	43.57276109	54.99734282	1.831398719	-0.950546841	-2.203887074	-2.550933812	1.087803582	0.728156487
39.475	1579	43.3908319	54.97320152	1.831398719	-0.785398163	-2.209835649	-2.541851042	1.117734169	0.592938398
39.5	1580	43.29040047	54.97861611	1.81577499	-0.741947268	-2.214445274	-2.53529335	1.155605738	0.571735343
39.525	1581	43.05080354	54.98639444	1.873681195	-0.702256932	-2.218627217	-2.52873723	1.126751323	0.561096796
39.55	1582	42.87272407	54.91514404	1.873681195	-0.702256932	-2.224709838	-2.521126063	1.155484328	0.589829801
39.575	1583	42.77528433	54.84708303	1.873681195	-0.745419476	-2.229409541	-2.513495562	1.180224803	0.657732821
39.6	1584	42.60004382	54.78222329	1.873681195	-0.785398163	-2.235576015	-2.505846547	1.211790676	0.729277381
39.625	1585	42.4428126	54.80061435	1.929566997	-0.745419476	-2.238482922	-2.499274598	1.183624205	0.717018024
39.65	1586	42.26997901	54.74172819	1.892546881	-0.702256932	-2.244735081	-2.491603432	1.25485966	0.708070819
39.675	1587	42.17660021	54.68607023	1.873681195	-0.741947268	-2.249547026	-2.483916199	1.303610571	0.777646381
39.7	1588	42.08420232	54.65076326	1.873681195	-0.702256932	-2.254380212	-2.478782875	1.328443478	0.762788951
39.725	1589	41.85203695	54.67889235	1.892546881	-0.702256932	-2.258907431	-2.472207223	1.346891827	0.800102986
39.75	1590	41.76155501	54.56881019	1.892546881	-0.745419476	-2.263798565	-2.465921689	1.374174761	0.870548464
39.775	1591	41.67207647	54.60156032	1.892546881	-0.702256932	-2.268710822	-2.459343616	1.407951035	0.861162194
39.8	1592	41.51903859	54.57316224	1.951302704	-0.665969237	-2.271806376	-2.454188324	1.376421906	0.852101193
39.825	1593	41.49615545	54.53328808	1.81577499	-0.702256932	-2.278598291	-2.446445661	1.550164334	0.926603602
39.85	1594	41.40972588	54.4966878	1.929566997	-0.965251663	-2.283573286	-2.438692133	1.474773047	1.227999054
39.875	1595	41.23996068	54.52865439	2.15879893	-1.19028995	-2.293585215	-2.429538686	1.306685602	1.514181828
39.9	1596	41.00752913	54.57443992	2.403777593	-1.249045772	-2.301866421	-2.422982741	1.113277344	1.624508056
39.925	1597	40.92593218	54.68894343	2.35619449	-1.158385885	-2.306948291	-2.415069607	1.206388738	1.579376459
39.95	1598	40.84539638	54.87392158	2.279422599	-1.051650213	-2.312050333	-2.405837418	1.334935952	1.52441611
39.975	1599	40.82887377	54.92815865	2.191045813	-1.080839001	-2.322431672	-2.39934477	1.475655406	1.605947565
40	1600	40.74446914	55.1260331	2.142133807	-1.051650213	-2.334514728	-2.39277115	1.585567513	1.637758879
40.025	1601	40.7374802	55.18491523	2.142133807	-1.080839001	-2.344927056	-2.38632183	1.638844753	1.720224906
40.05	1602	40.66432034	55.31515081	2.191045813	-1.080839001	-2.353601458	-2.378578276	1.644414037	1.774706197
40.075	1603	40.59423118	55.45094341	2.226491953	-1.080839001	-2.362306471	-2.373421675	1.652915761	1.818654061
40.1	1604	40.59904104	55.5166864	2.265534603	-1.080839001	-2.372756567	-2.367032219	1.666195515	1.870976465
40.125	1605	40.53574705	55.65576057	2.265534603	-1.030376827	-2.381506387	-2.361922955	1.708151218	1.862469994
40.15	1606	40.47099293	55.7255689	2.312743595	-1.030376827	-2.386790535	-2.355571202	1.697388454	1.898916222
40.175	1607	40.4126951	55.86788205	2.312743595	-1.030376827	-2.395588652	-2.350510052	1.736915878	1.938443645
40.2	1608	40.42482254	55.941716	2.312743595	-1.030376827	-2.402580039	-2.344197266	1.776446056	1.977973823
40.225	1609	40.51336201	55.94841429	2.265534603	-0.868539395	-2.411216663	-2.33661461	1.872861365	1.86534271
40.25	1610	40.45499946	56.0271399	2.312743595	-0.57133748	-2.416548531	-2.330330093	1.858160923	1.600649344
40.275	1611	40.5484057	56.03971696	2.35619449	-0.43662716	-2.425146868	-2.322761778	1.862253121	1.513482118
40.3	1612	40.63408979	55.98199401	2.521343168	-0.35877067	-2.430235134	-2.31640756	1.732892654	1.471413838
40.325	1613	40.66767489	55.93323925	2.736700867	-0.35877067	-2.440639204	-2.307514776	1.571590608	1.525469492
40.35	1614	40.76942488	55.73974759	2.956244704	-0.43662716	-2.44913414	-2.300994122	1.39808082	1.64936003
40.375	1615	40.87410218	55.75606791	3.017237659	-0.43662716	-2.457586173	-2.295928968	1.373400767	1.685672932
40.4	1616	41.04429496	55.63269892	3.024483909	-0.489957326	-2.464093231	-2.290700959	1.403872469	1.776721051
40.425	1617	41.2945752	55.52103289	2.956244704	-0.519146114	-2.472052059	-2.282909057	1.522675897	1.856474061
40.45	1618	41.54743955	55.47755284	2.956244704	-0.551654983	-2.479914502	-2.276459885	1.566822359	1.933129392
40.475	1619	41.80284111	55.43638377	2.944197094	-0.519146114	-2.487681347	-2.270000865	1.622179629	1.943930183
40.5	1620	41.98094145	55.38462419	3.017237659	-0.489957326	-2.493918973	-2.266075004	1.579392104	1.944994435
40.525	1621	42.22057628	55.33371982	2.956244704	-0.5404195	-2.498205991	-2.262141859	1.669655377	2.024726927
40.55	1622	42.40140306	55.29768824	3.017237659	-0.489957326	-2.504337416	-2.255656343	1.644059461	2.009661792
40.575	1623	42.72355871	55.2490568	3.009041121	-0.5404195	-2.509908064	-2.251707705	1.686400329	2.094268297
40.6	1624	42.90739318	55.13870108	3.017237659	-0.57133748	-2.515917669	-2.246338493	1.711909529	2.158892014
40.625	1625	43.15092125	55.17042691	3.009041121	-0.5404195	-2.519989282	-2.241242666	1.747518006	2.155385974
40.65	1626	43.33732716	55.06318266	3.07502449	-0.57133748	-2.52589638	-2.23584526	1.713718496	2.218487812
40.675	1627	43.50075481	55.09785598	3.009041121	-0.57133748	-2.528551634	-2.230748909	1.800339858	2.239125806
40.7	1628	43.74646597	55.05467905	3.009041121	-0.5404195	-2.532497271	-2.226765364	1.826379228	2.234247196
40.725	1629	43.93603538	55.01237713	3.07502449	-0.5404195	-2.538270567	-2.222775629	1.785213856	2.259065192
40.75	1630	44.10087243	55.05071557	3.079173844	-0.5404195	-2.540843676	-2.217683411	1.800070297	2.278070987
40.775	1631	44.32239151	55.01041026	-3.079173844	-0.5404195	-2.541533189	-2.213686642	1.695631437	2.298469747
40.8	1632	44.57030407	54.91141336	-2.944197094	-0.57133748	-2.545334102	-2.208222158	1.589851192	2.358584231
40.825	1633	44.81885341	54.95382576	-2.736700867	-0.57133748	-2.549092913	-2.203131466	1.404778273	2.381007539
40.85	1634	45.06802899	54.91672712	-2.589937671	-0.57133748	-2.552810211	-2.199117507	1.281026609	2.404019071
40.875	1635	45.37312585	54.88051448	-2.485897027	-0.620249486	-2.55464925	-2.195098185	1.200873047	2.476818159
40.9	1636	45.73368077	54.92659208	-2.53604799	-0.57133748	-2.5546409	-2.190015371	1.274580496	2.45146264
40.925	1637	46.12232367	54.8923899	-2.446854377	-0.57133748	-2.557638736	-2.185991007	1.213192007	2.479267763
40.95	1638	46.48287587	54.85907784	-2.498091545	-0.5404195	-2.557607331	-2.181961691	1.288901956	2.472822565
40.975	1639	46.76003513	54.90881595	-2.55359005	-0.380506377	-2.556397243	-2.176888524	1.362406446	2.330915426
41	1640	47.06542465	54.82094626	-2.498091545	-0.302884868	-2.558146899	-2.171351741	1.333437004	2.279822981
41.025	1641	47.34255309	54.87363481	-2.498091545	-0.286051442	-2.556948542	-2.166285087	1.350795278	2.280347829
41.05	1642	47.56453272	54.87212018	-2.498091545	-0.35877067	-2.557515974	-2.159714398	1.370112507	2.372384286
41.075	1643	47.92508509	54.81803971	-2.498091545	-0.43662716	-2.557486438	-2.151620091	1.399156195	2.479284463
41.1	1644	48.20225013	54.79234827	-2.498091545	-0.489957326	-2.556313251	-2.147567079	1.417521434	2.550979869
41.125	1645	48.42421251	54.71343079	-2.498091545	-0.57133748	-2.556873522	-2.141974266	1.437467933	2.652306522
41.15	1646	48.70141161	54.77425634	-2.498091545	-0.489957326	-2.555715847	-2.136928487	1.453111606	2.586570041
41.175	1647	48.92335775	54.69860361	-2.498091545	-0.57133748	-2.556273112	-2.131318959	1.472273957	2.687112546
41.2	1648	49.28391159	54.67742852	-2.455863143	-0.5404195	-2.556253483	-2.127248559	1.451121725	2.677270736
41.225	1649	49.50587219	54.68998962	-2.403777593	-0.489957326	-2.556801781	-2.120659085	1.414981541	2.642753928
41.25	1650	49.69978516	54.6711891	-2.455863143	-0.489957326	-2.554557041	-2.116584235	1.48024633	2.655933167
41.275	1651	49.92169954	54.65329696	-2.455863143	-0.489957326	-2.555108313	-2.112506649	1.494393201	2.670080038
41.3	1652	49.92169954	54.72223056	-2.485897027	-0.489957326	-2.555108313	-2.10749064	1.526518228	2.67217118
41.325	1653	50.25450146	54.70636589	-2.35619449	-0.463647609	-2.552338802	-2.103414129	1.415432073	2.664477845
41.35	1654	50.39321864	54.64105187	-2.17634099	-0.489957326	-2.551791874	-2.097754924	1.249045772	2.704254762
41.375	1655	50.67069786	54.62736037	-2.089942441	-0.519146114	-2.550707002	-2.093669802	1.178374403	2.74917073
41.4	1656	51.17001267	54.70144559	-1.929566997	-0.489957326	-2.550193115	-2.088676277	1.039897222	2.741880205
41.425	1657	51.55952604	54.68978059	-2.060753653	-0.489957326	-2.545915332	-2.084593637	1.191494661	2.762290988
41.45	1658	51.89357915	54.67902754	-2.142133807	-0.519146114	-2.543292332	-2.080509324	1.290550035	2.809154996
41.475	1659	52.28458745	54.66918698	-2.142133807	-0.35877067	-2.53912532	-2.076423471	1.310790987	2.669020505
41.5	1660	52.67649014	54.61225215	-2.122451309	-0.124354995	-2.535020241	-2.070730636	1.314199982	2.457696321
41.525	1661	53.15122777	54.56438594	-1.975688113	-0.058755823	-2.532054618	-2.069122234	1.19028995	2.414950313
41.55	1662	53.5446313	54.46250473	-1.913820267	0.528074448	-2.52806789	-2.061793289	1.153912332	1.85361027
41.575	1663	53.88103909	54.23330258	-1.849095986	0.785398163	-2.525652632	-2.057784516	1.114501526	1.621600031
41.6	1664	54.13630328	53.91643628	-1.913820267	0.832981267	-2.522196596	-2.054603094	1.20476072	1.599551839
41.625	1665	54.47346294	53.4652366	-1.849095986	0.876058051	-2.519843888	-2.050590261	1.173733153	1.59017177
41.65	1666	54.72980107	53.01491252	-1.849095986	0.828849059	-2.516452446	-2.046509188	1.204799332	1.668446941
41.675	1667	54.98676282	52.65664362	-1.892546881	0.785398163	-2.513092663	-2.045741923	1.274619732	1.738267341
41.7	1668	55.24433948	52.25282206	-1.892546881	0.832981267	-2.509764173	-2.043261513	1.303435631	1.719500136
41.725	1669	55.44325305	51.84932699	-1.856847769	0.832981267	-2.507918543	-2.040742483	1.293176645	1.744940264
41.75	1670	55.74076416	51.58051544	-1.78188966	0.927295218	-2.500689862	-2.039041241	1.246294381	1.678702157
41.775	1671	56.0606943	51.31185474	-1.272297395	0.965251663	-2.496037198	-2.037322179	0.76363517	1.667678766
41.8	1672	56.16211055	50.95397536	-1.004067109	0.915100701	-2.490699163	-2.036464711	0.518644358	1.741069202
41.825	1673	56.18592355	50.55138872	-0.832981267	0.927295218	-2.484294627	-2.033826789	0.371161809	1.752477978
41.85	1674	56.22938311	50.19366563	-0.741947268	0.832981267	-2.480392258	-2.032931414	0.300354906	1.867019025
41.875	1675	56.25690064	49.79155918	-0.745419476	0.876058051	-2.474000294	-2.030224673	0.32803513	1.848150256
41.9	1676	56.30261441	49.43400179	-0.708626272	0.832981267	-2.470111076	-2.029289477	0.311917609	1.911902724
41.925	1677	56.25596734	49.16622212	-0.702256932	0.876058051	-2.462618215	-2.027442179	0.323311833	1.886589505
41.95	1678	56.22662634	48.89861206	-0.745419476	0.832981267	-2.457616249	-2.025574655	0.38219339	1.945385301
41.975	1679	56.19869355	48.63117442	-0.745419476	0.832981267	-2.452609186	-2.023686584	0.398102488	1.961294399
42	1680	56.17217109	48.36391205	-0.785398163	0.832981267	-2.447597268	-2.021777639	0.454175632	1.977388856
42.025	1681	56.14706095	48.14032328	-0.745419476	0.876058051	-2.442580742	-2.021718807	0.429133348	1.949248475
42.05	1682	56.11204795	47.87324502	-0.745419476	0.876058051	-2.43504785	-2.019779311	0.44852568	1.968640806
42.075	1683	56.16624827	47.47297005	-0.708626272	0.643501109	-2.431183546	-2.016829168	0.435114129	2.224579402
42.1	1684	56.08022287	47.29667478	-0.785398163	0.404891786	-2.42750598	-2.013926336	0.520295099	2.471597803
42.125	1685	56.06077992	47.03033393	-0.785398163	0.260602392	-2.422473495	-2.011907872	0.537228022	2.63282012
42.15	1686	56.04275772	46.72176475	-0.825376851	0.124354995	-2.417437645	-2.007929109	0.595290703	2.787151512
42.175	1687	56.02615765	46.4213124	-0.825376851	0.244978663	-2.412398684	-1.999082837	0.610947163	2.682184303
42.2	1688	56.01098097	46.24749512	-0.868539395	0.231090667	-2.407356864	-1.996046895	0.666874007	2.708836598
42.225	1689	55.99722883	45.99251701	-0.904827089	0.339292614	-2.402312439	-1.989021363	0.717617934	2.615090884
42.25	1690	56.05849764	45.73983425	-0.868539395	0.35877067	-2.398474183	-1.981917854	0.696348581	2.610631169
42.275	1691	55.97927392	45.39755012	-0.950546841	0.302884868	-2.394741476	-1.975601573	0.79239595	2.680556894
42.3	1692	56.04216831	45.14928984	-0.915100701	0.260602392	-2.390910432	-1.96833035	0.77141687	2.737306431
42.325	1693	56.03306414	44.90344295	-0.915100701	0.066568164	-2.38586567	-1.960979115	0.785037413	2.944961202
42.35	1694	56.02904694	44.66004932	-0.950546841	0	-2.383342706	-1.953547347	0.830296492	3.021342305
42.375	1695	56.09438137	44.41914926	-0.950546841	0	-2.379528174	-1.94603455	0.843956475	3.035002288
42.4	1696	56.09125997	44.34624085	-0.904827089	0.117108745	-2.377007585	-1.941838374	0.802724365	2.922381184
42.425	1697	56.2254434	44.10929486	1.537475331	0.174672199	-2.369411034	-1.934209039	1.618597723	2.885798062
42.45	1698	56.22241664	43.96869801	-0.856705628	0.231090667	-2.36438067	-1.925705713	0.784252032	2.83804839
42.475	1699	56.22054433	43.79745478	-0.286051442	0.117108745	-2.356834427	-1.9150008	0.226123287	2.964555754
42.5	1700	56.00930113	43.63126958	-0.27094685	-0.124354995	-2.350524405	-1.904213096	0.215227692	3.072956817
42.525	1701	55.80218495	43.43860556	-0.339292614	-0.321750554	-2.341632708	-1.891160792	0.291709511	2.867425202
42.55	1702	55.66858853	43.34506704	-0.35877067	-0.302884868	-2.333975202	-1.884591688	0.318951092	2.878527363
42.575	1703	55.53827197	43.31866855	-0.35877067	-0.231090667	-2.326281308	-1.875095993	0.322929452	2.946343205
42.6	1704	55.4112584	43.26723219	-0.35877067	-0.117108745	-2.318551683	-1.863378058	0.327035297	3.056219283
42.625	1705	55.21376427	43.22175051	-0.380506377	-0.117108745	-2.312008226	-1.851633846	0.348896356	3.05609393
42.65	1706	55.08573177	43.18224234	-0.35877067	-0.18534795	-2.306765221	-1.839866519	0.327408408	2.987606966
42.675	1707	54.95922057	43.14872407	-0.35877067	-0.244978663	-2.301497932	-1.828079274	0.327652314	2.927732347
42.7	1708	54.90910399	43.14562083	-0.286051442	-0.244978663	-2.294998228	-1.818523597	0.258926313	2.923739119
42.725	1709	54.78601812	43.17015957	-0.286051442	-0.286051442	-2.289687317	-1.811218445	0.258926313	2.88266634
42.75	1710	54.66448446	43.17400705	-0.339292614	-0.286051442	-2.28435264	-1.801668427	0.312272165	2.882561661
42.775	1711	54.55560251	43.18179122	-0.286051442	-0.286051442	-2.276409817	-1.792120981	0.262889561	2.878703092
42.8	1712	54.43796327	43.19350994	-0.339292614	-0.302884868	-2.271023582	-1.782577847	0.316219787	2.861780613
42.825	1713	54.32191018	43.20916001	-0.35877067	-0.302884868	-2.265614175	-1.773040757	0.335786213	2.861692243
42.85	1714	54.20745341	43.22873717	-0.35877067	-0.302884868	-2.260181766	-1.763511439	0.335873909	2.861604546
42.875	1715	54.09460311	43.27056502	-0.35877067	-0.286051442	-2.254726528	-1.756263983	0.335873909	2.878437973
42.9	1716	54.0461843	43.29704384	-0.412410442	-0.35877067	-2.250689165	-1.746757863	0.389687081	2.805545344
42.925	1717	53.93614852	43.34411246	-0.412410442	-0.35877067	-2.245198144	-1.739539448	0.389687081	2.805545344
42.95	1718	53.82774561	43.39343459	-0.43662716	-0.35877067	-2.239684841	-1.732337067	0.413903799	2.805545344
42.975	1719	53.7826194	43.44500253	-0.412410442	-0.339292614	-2.235614486	-1.725151412	0.3897728	2.824937681
43	1720	53.81737449	43.49880832	-0.339292614	-0.339292614	-2.230397021	-1.717983165	0.320497835	2.821094818
43.025	1721	53.79278365	43.55484365	-0.489957326	-0.35877067	-2.223711477	-1.710832995	0.474920866	2.797858444
43.05	1722	53.71044104	43.69911108	-0.694738276	-0.302884868	-2.215533695	-1.701130123	0.679701816	2.853744246
43.075	1723	53.61090894	43.76037465	-0.828849059	-0.43662716	-2.2099401	-1.694035698	0.813812598	2.720001954
43.1	1724	53.57232036	43.82383449	-0.785398163	-0.605544664	-2.205830275	-1.686961465	0.770418011	2.551028143
43.125	1725	53.61541902	43.98888775	-0.745419476	-0.655695626	-2.200614378	-1.679660489	0.730495211	2.500821292
43.15	1726	53.60155719	44.05678523	-0.702256932	-0.620249486	-2.193893628	-1.672644737	0.691063369	2.53253673
43.175	1727	53.59011764	44.22639598	-0.745419476	-0.5404195	-2.187169704	-1.665436765	0.734225914	2.612366716
43.2	1728	53.6384224	44.39828687	-0.708626272	-0.463647609	-2.181971691	-1.658284236	0.697474318	2.689096999
43.225	1729	53.68817379	44.56451258	-0.708626272	-0.43662716	-2.176783171	-1.648950543	0.697556614	2.716035152
43.25	1730	53.68290027	44.74158644	-0.708626272	-0.412410442	-2.170067819	-1.641916779	0.697556614	2.740251871
43.275	1731	53.7359603	44.92085633	-0.708626272	-0.489957326	-2.164895142	-1.634938812	0.697597308	2.662664292
43.3	1732	53.81823948	45.10229605	-0.665969237	-0.57133748	-2.157155595	-1.628016653	0.658616429	2.577607982
43.325	1733	53.87487865	45.18600656	-0.665969237	-0.655695626	-2.15200923	-1.62126168	0.66230625	2.489560015
43.35	1734	53.93294167	45.3716758	-0.665969237	-0.620249486	-2.14687381	-1.614435631	0.662319619	2.524992786
43.375	1735	53.90831243	45.55944184	-0.708626272	-0.620249486	-2.142752077	-1.607665535	0.701353673	2.528615767
43.4	1736	53.96893363	45.74927887	-0.665969237	-0.57133748	-2.137630139	-1.600951317	0.658722987	2.577501424
43.425	1737	54.03096746	45.84118887	-0.665969237	-0.620249486	-2.132519829	-1.59434414	0.662359145	2.52495326
43.45	1738	54.00953061	46.03687919	-0.708626272	-0.5404195	-2.128399577	-1.589898696	0.701406181	2.608393244
43.475	1739	54.07410697	46.23211028	-0.708626272	-0.519146114	-2.12330403	-1.583328205	0.701432152	2.62964066
43.5	1740	54.0881024	46.33003317	-0.702256932	-0.5404195	-2.116642108	-1.578984627	0.698646839	2.604783246
43.525	1741	54.1559089	46.52854768	-0.620249486	-0.5404195	-2.111568477	-1.572501947	0.616652379	2.60477026
43.55	1742	54.13913946	46.7290009	-0.620249486	-0.519146114	-2.107450519	-1.566074616	0.61308115	2.629614875
43.575	1743	54.20946476	46.83036918	-0.57133748	-0.5404195	-2.102393493	-1.561814001	0.567753266	2.604757367
43.6	1744	54.24514626	47.03257515	-0.588002604	-0.489957326	-2.099869929	-1.557599983	0.580859868	2.658778063
43.625	1745	54.23098602	47.13747135	-0.588002604	-0.519146114	-2.09575551	-1.551264126	0.580885286	2.629563857
43.65	1746	54.35425802	47.24177343	-0.5404195	-0.57133748	-2.092319342	-1.547072723	0.536873416	2.573801258
43.675	1747	54.34178242	47.44686296	-0.588002604	-0.519146114	-2.088211398	-1.542958647	0.580910524	2.629538619
43.7	1748	54.37939997	47.5561025	-0.632748835	-0.57133748	-2.085703578	-1.536711241	0.625706698	2.577297311
43.725	1749	54.31958414	47.76710857	-0.588002604	-0.655695626	-2.079990194	-1.530577064	0.577439616	2.496460015
43.75	1750	54.3491582	47.8711446	-0.412410442	-0.741947268	-2.073376685	-1.528573804	0.405318362	2.406737465
43.775	1751	54.42163721	48.08451166	-0.231090667	-0.868539395	-2.064280112	-1.522515878	0.227531963	2.276611962
43.8	1752	54.45684873	48.29430514	-0.286051442	-0.785398163	-2.057688685	-1.518579283	0.282480028	2.359765904
43.825	1753	54.40575754	48.51055231	-0.412410442	-0.741947268	-2.051955336	-1.512618639	0.405267706	2.406788121
43.85	1754	54.44538758	48.72220575	-0.463647609	-0.702256932	-2.045370725	-1.508759349	0.456479273	2.446504058
43.875	1755	54.39814619	48.94126183	-0.51238946	-0.655695626	-2.039625237	-1.502894663	0.501637187	2.496649301
43.9	1756	54.4421903	49.15472263	-0.489957326	-0.655695626	-2.033049447	-1.499111311	0.479166378	2.496687975
43.925	1757	54.39880665	49.36888094	-0.5404195	-0.655695626	-2.027293562	-1.495360728	0.525980071	2.500336457
43.95	1758	54.40086504	49.59173501	-0.51238946	-0.702256932	-2.023183302	-1.489632444	0.494405788	2.457319395
43.975	1759	54.45078414	49.80762822	-0.51238946	-0.655695626	-2.016622383	-1.485955757	0.494340879	2.503945609
44	1760	54.41255345	50.02418892	-0.558599315	-0.655695626	-2.010855359	-1.482310855	0.536863609	2.507632734
44.025	1761	54.46686836	50.14183312	-0.558599315	-0.655695626	-2.004307909	-1.478514005	0.5404195	2.504076842
44.05	1762	54.52351351	50.35026265	-0.5404195	-0.620249486	-1.997773784	-1.47690241	0.522106529	2.539656138
44.075	1763	54.58248163	50.46893006	-0.5404195	-0.620249486	-1.9912535	-1.473142792	0.525714678	2.53604799
44.1	1764	54.59259339	50.68779487	-0.588002604	-0.655695626	-1.98716139	-1.469600562	0.569622321	2.50427731
44.125	1765	54.60361897	50.80783897	-0.558599315	-0.655695626	-1.983070864	-1.465883125	0.540219033	2.50427731
44.15	1766	54.66780571	51.02799378	-0.5404195	-0.655695626	-1.976577007	-1.462395696	0.521971409	2.504345119
44.175	1767	54.6811936	51.14939004	-0.5404195	-0.655695626	-1.972494559	-1.458720038	0.521971409	2.504345119
44.2	1768	54.78770465	51.27147407	-0.489957326	-0.694738276	-1.967707407	-1.455061835	0.47519825	2.461613453
44.225	1769	54.80307047	51.48174019	-0.51238946	-0.655695626	-1.963636291	-1.453581003	0.493873058	2.504413429
44.25	1770	54.72681965	51.604782	-0.588002604	-0.694738276	-1.96026015	-1.4499586	0.565784038	2.469072943
44.275	1771	54.76178132	51.71618073	-0.489957326	-0.694738276	-1.952115993	-1.448272156	0.471232923	2.465578781
44.3	1772	54.74386516	51.9394166	-0.244978663	-0.643501109	-1.94634971	-1.444920994	0.222426096	2.520644111
44.325	1773	54.84257927	52.06406581	0.066568164	-0.694738276	-1.935861525	-1.44135109	0.081776117	2.46206233
44.35	1774	54.73619356	52.17620888	0.124354995	-0.655695626	-1.930741852	-1.439697942	0.14350974	2.505051772
44.375	1775	54.6312481	52.40092004	0.110657221	-0.694738276	-1.925602375	-1.436412895	0.137573796	2.473770952
44.4	1776	54.52775122	52.51348632	0.055498505	-0.694738276	-1.920443252	-1.434780924	0.086496325	2.477852197
44.425	1777	54.48621717	52.64000567	0.110657221	-0.694738276	-1.912917349	-1.431274207	0.141897055	2.478094211
44.45	1778	54.353329	52.75300959	0.055498505	-0.655695626	-1.905984543	-1.429660625	0.091056634	2.521455156
44.475	1779	54.12841388	52.86615028	0	-0.655695626	-1.899613637	-1.428053946	0.043971638	2.529868666
44.5	1780	54.03228269	52.9939034	0	-0.655695626	-1.894358838	-1.424586746	0.048155513	2.53405254
44.525	1781	53.93764879	53.20638418	0	-0.605544664	-1.889085454	-1.423274963	0.056619581	2.592667571
44.55	1782	53.813813	53.32006321	0	-0.605544664	-1.882025704	-1.421695535	0.061398142	2.597446132
44.575	1783	53.72270333	53.44897654	0.055498505	-0.643501109	-1.876709727	-1.418273085	0.121247221	2.563840261
44.6	1784	53.6035947	53.56307419	0	-0.605544664	-1.869593933	-1.416711452	0.070715223	2.606763213
44.625	1785	53.51605132	53.69289403	0	-0.643501109	-1.864236499	-1.413316529	0.075171893	2.573263437
44.65	1786	53.43004897	53.8074037	0	-0.643501109	-1.858861663	-1.41177251	0.079997687	2.578089231
44.675	1787	53.34559511	53.90614426	0.058755823	-0.665969237	-1.853469653	-1.412066269	0.144018692	2.560886286
44.7	1788	53.29015644	53.7086678	0.055498505	-0.832981267	-1.849865553	-1.41147767	0.132929592	2.386042474
44.725	1789	53.2082997	53.60993659	0.058755823	-1.042721878	-1.844445439	-1.411181745	0.13285571	2.172970662
44.75	1790	53.12801089	53.41248833	0	-1.343997479	-1.839008782	-1.410586612	0.066274478	1.863869653
44.775	1791	53.0753596	53.19913899	0.058755823	-1.570796327	-1.835375275	-1.411842541	0.116985883	1.629026387
44.8	1792	52.90104427	53.11635173	0	-2.003204102	-1.830395948	-1.409685616	0.058755823	1.197144374
44.825	1793	52.72804921	50.71955036	0.058755823	0	-1.825383823	-1.41798007	0.01592489	3.098761721
44.85	1794	52.58014779	53.29788068	0.404891786	-2.35619449	-1.81434026	-1.412139523	0.480576327	0.861082705
44.875	1795	52.50861191	53.57851291	0.412410442	-2.446854377	-1.808795487	-1.414867143	0.503941409	0.786269243
44.9	1796	52.29559512	53.56307419	0.43662716	-2.399645386	-1.799954666	-1.416711452	0.535803202	0.84112331
44.925	1797	52.10863734	53.814567	0.35877067	-2.403777593	-1.792914943	-1.423075728	0.48185663	0.86090102
44.95	1798	51.82658782	53.87022307	0.286051442	-2.647651285	-1.786236587	-1.428857269	0.429445501	0.637335428
44.975	1799	51.62412371	53.94134197	0.302884868	-2.988943325	-1.777189076	-1.432789977	0.462623319	0.312387779
45	1800	51.46549171	54.01329293	0.35877067	3.009041121	-1.771881808	-1.436712268	0.53409476	0.042772557
45.025	1801	51.28896229	54.06047537	0.412410442	2.956244704	-1.764629368	-1.444292332	0.607501858	0.009743466
45.05	1802	51.13378864	53.99966997	0.412410442	3.017237659	-1.759248951	-1.453477786	0.623074222	0.086308785
45.075	1803	50.86363594	53.94343071	0.35877067	3.017237659	-1.752260596	-1.462683171	0.594315651	0.111189986
45.1	1804	50.71189357	53.89177189	0.412410442	3.079173844	-1.746797804	-1.471906987	0.667306135	0.192476883
45.125	1805	50.64338714	53.84470668	0.412410442	3.079173844	-1.739021376	-1.481147715	0.683745039	0.208915788
45.15	1806	50.47923808	53.81037005	0.260602392	2.944197094	-1.731540802	-1.488551443	0.555724859	0.097726907
45.175	1807	50.20391145	53.77898672	0	2.880990262	-1.722347294	-1.495964219	0.332059468	0.071457076
45.2	1808	50.06055746	53.65078942	-0.058755823	2.880990262	-1.716724788	-1.50325969	0.292958513	0.091111944
45.225	1809	50.00395909	53.62528035	0	2.89661399	-1.708810362	-1.510701922	0.377087587	0.132108924
45.25	1810	49.85134643	53.49770422	0	2.944197094	-1.701138702	-1.519919114	0.410127341	0.212731781
45.275	1811	49.80093627	53.47885419	0.058755823	2.944197094	-1.693174772	-1.527389097	0.503175033	0.24702365
45.3	1812	49.65434592	53.36305498	0.058755823	2.89661399	-1.685425098	-1.534796609	0.543233752	0.239499266
45.325	1813	49.61018626	53.25019652	0.058755823	2.782821983	-1.677415066	-1.54223593	0.579484214	0.161957721
45.35	1814	49.56921518	53.13828275	0.058755823	2.736700867	-1.669391277	-1.551587901	0.630949467	0.167301858
45.375	1815	49.53144057	53.03211183	0.058755823	2.761086276	-1.661354732	-1.559092962	0.686385249	0.247123049
45.4	1816	49.50521174	52.92893988	0	2.819842099	-1.655319559	-1.566627707	0.685729511	0.363978957
45.425	1817	49.47304823	52.82878448	0.058755823	2.838707785	-1.647263125	-1.574191452	0.83007041	0.468429719
45.45	1818	49.45103523	52.7328563	0	2.819842099	-1.641214209	-1.583679733	0.881871939	0.560121384
45.475	1819	49.32469667	52.63759163	-0.058755823	2.819842099	-1.633267341	-1.589403115	0.958746179	0.695751447
45.5	1820	49.30687665	52.54658738	0	2.819842099	-1.627194829	-1.597049572	1.169567528	0.847816973
45.525	1821	49.29087612	52.45866599	0	2.819842099	-1.621118149	-1.604722111	1.355438627	1.033688073
45.55	1822	49.27237544	52.36977713	0	2.819842099	-1.613010198	-1.610512111	1.570796327	1.249045772
45.575	1823	49.26434042	52.28264987	0	2.838707785	-1.608954072	-1.616321603	1.735945004	1.433060136
45.6	1824	49.26062693	52.20252167	-0.052583062	2.819842099	-1.606925529	-1.624063385	1.850272733	1.58110524
45.625	1825	49.25070303	52.11952791	-0.055498505	2.838707785	-1.600838183	-1.629913408	2.034443936	1.787057573
45.65	1826	49.24780073	52.03832347	-0.104876939	2.838707785	-1.59880855	-1.63578189	2.103468186	1.905460257
45.675	1827	49.24031134	52.05866619	-0.110657221	2.782821983	-1.592718334	-1.641532487	2.226671583	1.978558134
45.7	1828	49.2363333	51.98102197	-0.165148677	2.838707785	-1.588657258	-1.647425392	2.278541154	2.140804963
45.725	1829	49.23316741	51.90518823	-0.218668946	2.819842099	-1.584595593	-1.653335723	2.315936044	2.212854435
45.75	1830	49.23188907	51.83117291	-0.27094685	2.819842099	-1.582564581	-1.659263141	2.330226303	2.279422599
45.775	1831	49.22994167	51.74965249	-0.286051442	2.838707785	-1.578502283	-1.663283527	2.373877534	2.357044108
45.8	1832	49.22927264	51.67870406	-0.339292614	2.838707785	-1.57647103	-1.669242562	2.37253776	2.408945506
45.825	1833	49.22927264	51.60959575	-0.321750554	2.819842099	-1.57647103	-1.675217769	2.429235055	2.429235055
45.85	1834	49.22880674	51.63082526	-0.370891289	2.761086276	-1.57443973	-1.679070333	2.399810076	2.390194988
45.875	1835	49.22854397	51.56475577	-0.390607044	2.736700867	-1.5724084	-1.685063794	2.418926142	2.4046414
45.9	1836	49.22848433	51.48864035	-0.439842583	2.761086276	-1.570377057	-1.689144271	2.399798909	2.459135115
45.925	1837	49.32897344	51.41338477	-0.390607044	2.761086276	-1.566323484	-1.693236761	2.495177045	2.505277712
45.95	1838	49.32952208	51.35170935	-0.489957326	2.761086276	-1.564296319	-1.699272965	2.423778279	2.533229228
45.975	1839	49.33027343	51.37771693	-0.605544664	2.704965494	-1.562269208	-1.70313363	2.317379044	2.486296548
46	1840	49.33027343	51.31911649	-0.694738276	2.677945045	-1.562269208	-1.709185447	2.249458818	2.480549485
46.025	1841	49.23027708	51.24810011	-0.828849059	2.704965494	-1.562251887	-1.713319908	2.120347993	2.512569892
46.05	1842	49.23123307	51.17796218	-0.915100701	2.761086276	-1.560220729	-1.717465773	2.053246287	2.58784061
46.075	1843	49.23239215	51.10870631	-1.030376827	2.736700867	-1.558189658	-1.721622945	1.955851573	2.581336613
46.1	1844	49.33374364	51.0403361	-1.134169167	2.761086276	-1.556188361	-1.725791327	1.88020727	2.633870059
46.125	1845	49.33374364	51.05586921	-1.158385885	2.704965494	-1.556188361	-1.727726487	1.857437348	2.579196073
46.15	1846	49.33530571	50.98880102	-1.212025657	2.761086276	-1.55416163	-1.731907241	1.818909776	2.650429055
46.175	1847	49.4352919	50.93917696	-1.212025657	2.677945045	-1.554195278	-1.738035301	1.843756732	2.59213478
46.2	1848	49.4352919	50.85734878	-1.267911458	2.761086276	-1.554195278	-1.740301463	1.799350308	2.686755389
46.225	1849	49.53703573	50.81035175	-1.325817664	2.677945045	-1.552210374	-1.7464532	1.764798783	2.626968838
46.25	1850	49.53703573	50.72949853	-1.438244794	2.761086276	-1.552210374	-1.748738592	1.662965784	2.720704201
46.275	1851	49.6370185	50.7652811	-1.504228163	2.677945045	-1.552247816	-1.752616094	1.607670251	2.648250805
46.3	1852	49.6370185	50.70354833	-1.849095986	2.677945045	-1.552247816	-1.756852205	1.273081632	2.658530009
46.325	1853	49.6370185	50.62390729	-2.199592613	2.736700867	-1.552247816	-1.759158876	0.932384952	2.727085779
46.35	1854	49.73700133	50.5635841	-2.498091545	2.736700867	-1.552285107	-1.763414669	0.652934791	2.74613455
46.375	1855	49.83523722	50.60225075	-2.709184878	2.677945045	-1.554328519	-1.767293978	0.451097188	2.696634457
46.4	1856	49.83369082	50.52383553	-2.798568713	2.704965494	-1.556334923	-1.769621579	0.37105398	2.732995534
46.425	1857	49.93233731	50.46577063	-2.880990262	2.677945045	-1.558366386	-1.773897988	0.306865654	2.724208307
46.45	1858	49.93119447	50.40863074	-2.89661399	2.677945045	-1.560368989	-1.778184171	0.299969038	2.73293542
46.475	1859	50.03024834	50.42931613	-2.966920455	2.677945045	-1.562388514	-1.780124655	0.238804314	2.74207716
46.5	1860	50.02896654	50.37352453	-2.956244704	2.677945045	-1.566386067	-1.784420862	0.258611084	2.751208178
46.525	1861	50.02862546	50.29713858	-2.966920455	2.677945045	-1.568384905	-1.786785357	0.25705413	2.760326975
46.55	1862	50.12880087	50.24279249	-2.966920455	2.736700867	-1.574374317	-1.791100106	0.27617403	2.838202698
46.575	1863	50.12991543	50.18938379	-2.966920455	2.589937671	-1.578363936	-1.795424118	0.28532942	2.700594892
46.6	1864	50.2318212	50.13691547	-3.017237659	2.35619449	-1.582330307	-1.799757261	0.253265766	2.485105262
46.625	1865	50.2330741	49.98810504	-3.024483909	2.098870775	-1.584320896	-1.804561897	0.262856871	2.244618902
46.65	1866	50.23452603	49.91413448	-3.024483909	1.913820267	-1.586311378	-1.80697493	0.27182561	2.068537132
46.675	1867	50.23802692	49.84045543	-2.956244704	1.703347859	-1.590291958	-1.809395111	0.350496627	1.868496537
46.7	1868	50.24007585	49.57287344	-2.966920455	1.438244794	-1.592282024	-1.812785468	0.366720216	1.630292812
46.725	1869	50.34229622	49.30586745	-3.030935432	1.310193935	-1.594225292	-1.816212584	0.338132202	1.537668916
46.75	1870	50.34737861	48.91794948	-3.024483909	1.249045772	-1.598196614	-1.81819926	0.384158878	1.516095906
46.775	1871	50.35021753	48.60260097	-3.024483909	1.249045772	-1.600181958	-1.817715971	0.415607676	1.547544704
46.8	1872	50.35649064	48.40869167	-2.966920455	1.249045772	-1.604151937	-1.818725782	0.496422753	1.570796327
46.825	1873	50.36355719	48.11792121	-2.956244704	1.249045772	-1.608120863	-1.820255757	0.539727869	1.603425692
46.85	1874	50.46731082	47.80252484	-3.024483909	1.227772386	-1.610027024	-1.819777946	0.513348089	1.624011731
46.875	1875	50.47133179	47.60871757	-3.024483909	1.19028995	-1.612006824	-1.820813123	0.534376137	1.607557342
46.9	1876	50.5754575	47.39021761	-2.966920455	1.19028995	-1.61390093	-1.819812773	0.625608628	1.641226379
46.925	1877	50.58447039	47.07483155	-2.838707785	1.165904541	-1.61785105	-1.819324608	0.792277861	1.655297533
46.95	1878	50.59946898	46.88100226	-2.761086276	1.134169167	-1.623773438	-1.820373979	0.900861681	1.65452447
46.975	1879	50.60486274	46.6625236	-2.855541212	1.19028995	-1.625746762	-1.819355973	0.833204847	1.737443355
47	1880	50.61624124	46.44409376	-2.910501986	1.19028995	-1.629692109	-1.81832839	0.810806168	1.77000545
47.025	1881	50.73457587	46.25021571	-3.082836831	1.134169167	-1.635478997	-1.819387896	0.680172169	1.755585514
47.05	1882	50.85460157	46.03178455	3.079173844	1.107148718	-1.641238761	-1.818351261	0.607552693	1.777120221
47.075	1883	50.87659695	45.81340333	3.079173844	1.107148718	-1.647120792	-1.817304741	0.649582027	1.819149555
47.1	1884	50.89223773	45.61947537	3.079173844	1.107148718	-1.651039233	-1.818374545	0.678890296	1.848457824
47.125	1885	50.90865943	45.40109326	3.079173844	1.107148718	-1.654955207	-1.817318634	0.715572081	1.885139609
47.15	1886	51.02547447	45.06151836	3.024483909	1.107148718	-1.658696213	-1.814639104	0.720094876	1.944352338
47.175	1887	51.05268515	44.84331804	3.024483909	0.915100701	-1.664549843	-1.813551873	0.76572427	1.797933715
47.2	1888	50.97227393	44.62517125	3.082836831	0.741947268	-1.668639985	-1.812454011	0.855692136	1.656395227
47.225	1889	51.00245411	44.40707877	3.017237659	0.605544664	-1.674493956	-1.811345364	0.837483713	1.567383371
47.25	1890	51.02354426	44.26263893	3.017237659	0.588002604	-1.678392668	-1.807495203	0.879712115	1.592069713
47.275	1891	51.04540932	44.04479471	3.017237659	0.463647609	-1.6822881	-1.806352894	0.919154285	1.507156889
47.3	1892	51.0680483	43.90121298	3.017237659	0.489957326	-1.686180138	-1.80245462	0.962994331	1.577306651
47.325	1893	51.09146016	43.78098826	2.966920455	0.43662716	-1.690068667	-1.800755948	0.947400784	1.558700143
47.35	1894	51.02880776	43.6383718	3.017237659	0.463647609	-1.69613915	-1.796815798	1.049023248	1.637025852
47.375	1895	51.05419635	43.51856989	2.956244704	0.43662716	-1.700025833	-1.795091323	1.024007486	1.645982596
47.4	1896	51.08035541	43.37693494	2.956244704	0.463647609	-1.703908594	-1.79110882	1.070944072	1.719939631
47.425	1897	51.10728376	43.25756485	2.944197094	0.489957326	-1.707787321	-1.789358155	1.095101108	1.782453994
47.45	1898	51.03597262	43.11692796	2.944197094	0.463647609	-1.711937006	-1.785332824	1.139657586	1.800700755
47.475	1899	51.05013588	42.97699428	2.956244704	0.489957326	-1.713876387	-1.781281213	1.188052817	1.863358093
47.5	1900	51.07903794	42.83777068	2.956244704	0.489957326	-1.717751887	-1.777203199	1.23542142	1.910726696
47.525	1901	51.10870631	42.69926413	2.89661399	0.519146114	-1.721622945	-1.77309866	1.222736055	1.986860833
47.55	1902	51.0403361	42.58128215	2.944197094	0.489957326	-1.725791327	-1.771269965	1.304544278	1.991897164
47.575	1903	51.05586921	42.44382345	2.956244704	0.43662716	-1.727726487	-1.767121385	1.351370665	1.973345775
47.6	1904	51.0875085	42.32631074	2.944197094	0.43662716	-1.731593241	-1.765265035	1.373400767	2.007423487
47.625	1905	51.10361433	42.28811697	2.89661399	0.489957326	-1.733524808	-1.760624706	1.359512771	2.09444876
47.65	1906	51.03778448	42.15254912	2.956244704	0.489957326	-1.73770915	-1.756412889	1.463938479	2.139243756
47.675	1907	50.95591841	42.01773384	2.922923708	0.321750554	-1.739970403	-1.752173969	1.464017647	2.004437147
47.7	1908	50.89146951	41.98211778	2.838707785	0.124354995	-1.744175082	-1.747488166	1.425680196	1.852920059
47.725	1909	50.86363594	41.83186466	2.55359005	-0.124354995	-1.752260596	-1.740848399	1.217048937	1.680696546
47.75	1910	50.90011007	41.78214074	2.403777593	-0.124354995	-1.756125353	-1.733771805	1.12026272	1.733722786
47.775	1911	50.83913112	41.73451412	2.35619449	-0.117108745	-1.760354433	-1.726678703	1.127693772	1.795983191
47.8	1912	50.68093927	41.68899199	2.399645386	-0.058755823	-1.764973593	-1.719569753	1.229473446	1.912664891
47.825	1913	50.62186932	41.64558124	2.35619449	-0.058755823	-1.769231396	-1.712445622	1.239476686	1.966119027
47.85	1914	50.48603646	41.59099601	2.35619449	-0.06241881	-1.775838022	-1.702924335	1.314987762	2.037967116
47.875	1915	50.35241902	41.55253702	2.312743595	-0.06241881	-1.782480003	-1.695767427	1.335696935	2.102127184
47.9	1916	50.17808866	41.6155189	2.399645386	0	-1.785265866	-1.688315211	1.474424853	2.216372121
47.925	1917	50.12341398	41.58141168	2.312743595	0	-1.789589224	-1.68115015	1.434091516	2.262940575
47.95	1918	50.04764535	41.54944261	2.35619449	-0.06241881	-1.791973378	-1.673973695	1.514517791	2.237497144
47.975	1919	49.89696541	41.61915738	2.399645386	-0.058755823	-1.796763339	-1.666556273	1.614247222	2.297438667
48	1920	49.84479115	41.59154536	2.312743595	-0.06241881	-1.801123297	-1.659376253	1.567863784	2.334294033
48.025	1921	49.69631332	41.57432983	2.35619449	-0.058755823	-1.805960244	-1.654584435	1.650626313	2.377268653
48.05	1922	49.52532723	41.55029826	2.35619449	-0.117108745	-1.808864784	-1.647389538	1.68866843	2.356957849
48.075	1923	49.47579292	41.63521631	2.312743595	-0.058755823	-1.813269815	-1.642416192	1.681945977	2.452039213
48.1	1924	49.30586745	41.61482454	2.35619449	-0.058755823	-1.816212584	-1.635225642	1.760784615	2.487426955
48.125	1925	49.25793959	41.69642312	2.35619449	-0.18534795	-1.820644438	-1.627891229	1.79943172	2.399481933
48.15	1926	49.08909342	41.78025588	2.35619449	-0.380506377	-1.823625682	-1.620585858	1.839162538	2.244054324
48.175	1927	49.01743842	41.76639995	2.35619449	-0.605544664	-1.826111235	-1.613411891	1.862815867	2.042669367
48.2	1928	48.87504088	41.95456997	2.35619449	-0.655695626	-1.831104127	-1.606064636	1.910726696	2.040429233
48.225	1929	48.80430101	42.04502374	2.399645386	-0.665969237	-1.833611467	-1.598849937	1.982228158	2.058206189
48.25	1930	48.73386885	42.23567124	2.35619449	-0.620249486	-1.836126071	-1.589250023	1.975688113	2.14083679
48.275	1931	48.56731878	42.53118147	2.399645386	-0.489957326	-1.839192873	-1.582067355	2.065847221	2.317837163
48.3	1932	48.524432	42.72885645	2.35619449	-0.489957326	-1.843713457	-1.574993971	2.055518099	2.350958936
48.325	1933	48.45524406	42.92864951	2.35619449	-0.489957326	-1.846257107	-1.567986079	2.084859893	2.38030073
48.35	1934	48.29021803	43.13053124	2.399645386	-0.489957326	-1.849376338	-1.561043452	2.163272362	2.415262304
48.375	1935	48.24957207	43.33447243	2.35619449	-0.489957326	-1.853931595	-1.554165844	2.147988541	2.443429378
48.4	1936	48.18164984	43.54290304	2.35619449	-0.519146114	-1.856504261	-1.545057029	2.17454566	2.440797709
48.425	1937	48.07554061	43.74841772	2.498091545	-0.519146114	-1.863664014	-1.540604591	2.347915011	2.472270005
48.45	1938	47.94244421	43.85843286	2.77441882	-0.57133748	-1.868862433	-1.533836296	2.647712732	2.443549086
48.475	1939	47.9060957	44.07035182	2.914793806	-0.57133748	-1.873466215	-1.527201292	2.810238204	2.465699572
48.5	1940	47.84061226	44.27929039	2.999695599	-0.5404195	-1.876084525	-1.522885633	2.915049855	2.516527409
48.525	1941	47.90110568	44.49437417	3.07502449	-0.519146114	-1.880066742	-1.516366172	3.004553145	2.551975195
48.55	1942	47.83645159	44.60552976	3.141592654	-0.57133748	-1.88269428	-1.512011015	3.083853435	2.512515955
48.575	1943	47.89820294	44.82373323	3.141592654	-0.57133748	-1.886668355	-1.505591793	3.096679058	2.525341578
48.6	1944	47.83438116	45.03672623	-3.086094148	-0.519146114	-1.889304896	-1.501449755	3.113711434	2.594829253
48.625	1945	47.89738787	45.15075482	-3.082836831	-0.57133748	-1.893270482	-1.49718425	3.104455084	2.548636921
48.65	1946	47.96114583	45.36529851	-3.082836831	-0.519146114	-1.897225586	-1.493111759	3.093418446	2.611864924
48.675	1947	47.93107089	45.58885922	-2.966920455	-0.620249486	-1.901846926	-1.486891473	2.961765861	2.526497761
48.7	1948	47.99645092	45.80528062	-2.966920455	-0.741947268	-1.90578765	-1.482906439	2.951770099	2.414795741
48.725	1949	48.06257427	46.02242259	-2.956244704	-0.915100701	-1.909717591	-1.478958946	2.931497282	2.251239375
48.75	1950	48.1631463	46.24994224	-2.956244704	-1.080839001	-1.91559212	-1.472896326	2.922603554	2.094394803
48.775	1951	48.29109886	46.67807114	-2.956244704	-0.999458847	-1.916841088	-1.46733767	2.90910983	2.18926868
48.8	1952	48.32510839	47.00820989	-2.966920455	-0.999458847	-1.918787741	-1.461648982	2.906807781	2.202246481
48.825	1953	48.35930079	47.43919229	-2.922923708	-0.927295218	-1.920731648	-1.45628119	2.845804232	2.291416911
48.85	1954	48.42823265	47.76036337	-2.910501986	-0.915100701	-1.924611192	-1.452838777	2.821452404	2.315541536
48.875	1955	48.49789131	48.09430092	-2.89661399	-0.965251663	-1.928479649	-1.447378434	2.796512999	2.276441982
48.9	1956	48.62660824	48.4169095	-2.910501986	-0.965251663	-1.929685996	-1.44404184	2.803157578	2.283685398
48.925	1957	48.69721525	48.74004995	-2.89661399	-0.965251663	-1.933531348	-1.440749452	2.778521962	2.294433019
48.95	1958	48.73278819	49.06371177	-2.855541212	-0.999458847	-1.935449831	-1.437500467	2.726554238	2.27112078
48.975	1959	48.89777178	49.38788472	-2.880990262	-0.999458847	-1.938541734	-1.4342941	2.746013512	2.277110556
49	1960	48.933812	49.71255879	-2.838707785	-0.965251663	-1.940448679	-1.431129583	2.693397775	2.321651001
49.025	1961	49.09954579	50.03772422	-2.761086276	-1.019141344	-1.943511064	-1.428006163	2.610240915	2.273296671
49.05	1962	49.2291272	50.26443567	-2.589937671	-1.051650213	-1.944663222	-1.424633922	2.436991342	2.24288877
49.075	1963	49.26573695	50.59060028	-2.446854377	-1.051650213	-1.946552816	-1.42158642	2.284240549	2.25255627
49.1	1964	49.43238086	50.90216158	-2.308611387	-0.965251663	-1.949574088	-1.420519828	2.140333809	2.344618569
49.125	1965	49.56230266	51.13012518	-2.17634099	-1.019141344	-1.950702632	-1.417237929	2.00624492	2.29254738
49.15	1966	49.69228726	51.55619013	-2.122451309	-1.019141344	-1.951825273	-1.41459102	1.943262041	2.301640578
49.175	1967	49.82233416	51.76935639	-2.034443936	-1.107148718	-1.952942055	-1.413283909	1.852942991	2.215944881
49.2	1968	49.95244287	51.98261037	-1.951302704	-1.249045772	-1.95405302	-1.411987519	1.767526374	2.076323211
49.225	1969	50.17533072	52.31067888	-1.975688113	-1.359702994	-1.954410897	-1.409119255	1.790340163	1.96723761
49.25	1970	50.30552038	52.622888	-1.892546881	-1.438244794	-1.955510266	-1.408161425	1.701475903	1.894418837
49.275	1971	50.43577053	52.93514482	-1.831398719	-1.438244794	-1.956603958	-1.407214894	1.634700023	1.900046555
49.3	1972	50.62112544	53.24744851	-1.849095986	-1.446441332	-1.955117197	-1.406279466	1.649618541	1.894628766
49.325	1973	50.84403215	53.55979826	-1.849095986	-1.504228163	-1.955465702	-1.405354947	1.647568218	1.838892258
49.35	1974	51.02947185	53.46116622	-1.642103792	-1.438244794	-1.953994972	-1.405046896	1.450919332	1.894532319
49.375	1975	51.08499605	53.36253927	-1.499488862	-1.438244794	-1.951447523	-1.404737706	1.314575317	1.888261404
49.4	1976	51.27073447	53.26391744	-1.343997479	-1.446441332	-1.949998255	-1.404427371	1.169530492	1.869618308
49.425	1977	51.36364385	53.26391744	-1.165904541	-1.438244794	-1.949277552	-1.404427371	0.994928423	1.874323976
49.45	1978	51.5128084	53.16530076	-1.076854958	-1.508377517	-1.946039039	-1.404115885	0.915807019	1.794263076
49.475	1979	51.79205071	53.06668926	-0.927295218	-1.453687582	-1.943916134	-1.403803241	0.780347701	1.834852588
49.5	1980	51.90603207	52.96808297	-0.876058051	-1.453687582	-1.938923565	-1.403489433	0.738745783	1.825217339
49.525	1981	52.05690814	53.18198316	-0.832981267	-1.570796327	-1.935748687	-1.402261608	0.695668999	1.708108594
49.55	1982	52.2083059	53.18198316	-0.785398163	-1.768191887	-1.932592191	-1.402261608	0.654759589	1.504039341
49.575	1983	52.26659573	53.16530076	-0.828849059	-1.975688113	-1.930125571	-1.404115885	0.700875808	1.293877792
49.6	1984	52.32520285	52.98482746	-0.825376851	-2.064737696	-1.927664461	-1.401628453	0.708268106	1.193963702
49.625	1985	52.34950625	52.98482746	-0.904827089	-2.199592613	-1.923417355	-1.401628453	0.790512835	1.056314295
49.65	1986	52.46875692	53.16530076	-0.665969237	-2.55359005	-1.918523644	-1.404115885	0.5503819	0.703589941
49.675	1987	52.64997555	53.26391744	-0.404891786	-2.589937671	-1.911224934	-1.404427371	0.295481966	0.661064803
49.7	1988	52.73948901	53.42853205	-0.211093333	-2.622446539	-1.904596803	-1.40873892	0.099588655	0.630650793
49.725	1989	52.76890802	53.49537809	-0.19739556	-2.589937671	-1.90039499	-1.412730199	0.084156589	0.664893954
49.75	1990	52.76737376	53.64666332	-0.18534795	-2.736700867	-1.894402273	-1.418839504	0.065443965	0.524795772
49.775	1991	52.79905004	53.7156581	-0.174672199	-2.999695599	-1.890208668	-1.422801723	0.052829762	0.263739492
49.8	1992	52.80073641	53.77123057	-0.231090667	3.009041121	-1.88421957	-1.428594186	0.10622074	0.007681605
49.825	1993	52.80431654	53.71600064	-0.231090667	2.944197094	-1.878231069	-1.43596566	0.106735673	0.073040565
49.85	1994	52.68465011	53.66369549	-0.231090667	2.944197094	-1.870994644	-1.443351906	0.10234251	0.068647403
49.875	1995	52.59671797	53.61432366	-0.058755823	3.017237659	-1.865545924	-1.450752159	0.074097551	0.008498379
49.9	1996	52.54960587	53.46852806	0.18534795	3.079173844	-1.855888471	-1.457955445	0.314433838	0.066667078
49.925	1997	52.46602197	53.4249659	0.231090667	3.017237659	-1.850401259	-1.465395033	0.364619716	0.009174055
49.95	1998	52.3840228	53.28484562	0.244978663	2.956244704	-1.844896703	-1.472662821	0.378205415	0.052121198
49.975	1999	52.2771686	53.23818304	0.302884868	2.736700867	-1.83753075	-1.482009527	0.44251092	0.265265735
50	2000	52.19889598	53.10453771	0.286051442	2.761086276	-1.831986715	-1.489345263	0.425588155	0.240969664
50.025	2001	52.00024574	52.96645721	0.244978663	2.819842099	-1.82505188	-1.498600427	0.391842564	0.174886653
50.05	2002	51.92560006	52.73313529	0.231090667	2.944197094	-1.819460096	-1.507783982	0.372987722	0.055498505
50.075	2003	51.73150643	52.60961271	0.244978663	2.89661399	-1.812441376	-1.515252441	0.394188202	0.095769125
50.1	2004	51.56331492	52.47981407	0.244978663	2.704965494	-1.807256394	-1.526562234	0.403363069	0.278242754
50.125	2005	51.49386205	52.36014275	0.244978663	2.704965494	-1.801592543	-1.53601783	0.405354107	0.276251716
50.15	2006	51.35105052	52.14520608	0.231090667	2.838707785	-1.798246517	-1.545467417	0.392465778	0.141509758
50.175	2007	51.28423513	51.93348012	0.231090667	2.944197094	-1.792547398	-1.556919669	0.388120443	0.040365784
50.2	2008	51.12141881	51.82894964	0.244978663	2.956244704	-1.787252913	-1.566539234	0.413021688	0.017304925
50.225	2009	50.96004463	51.72923434	0.18534795	2.956244704	-1.781924746	-1.576196781	0.366047473	0.004648427
50.25	2010	50.91850749	51.6343621	0.231090667	2.944197094	-1.778084109	-1.585890724	0.414570624	0.013915603
50.275	2011	50.7596404	51.54435966	0.260602392	2.956244704	-1.77270585	-1.595619438	0.460157775	0.014207434
50.3	2012	50.71991078	51.45925259	0.231090667	3.017237659	-1.768842721	-1.605381259	0.435511873	0.080066211
50.325	2013	50.5635841	51.47463613	0.18534795	2.956244704	-1.763414669	-1.613147508	0.420892931	0.050197031
50.35	2014	50.52567954	51.39324817	0.244978663	3.017237659	-1.759529481	-1.621006115	0.48654437	0.117210713
50.375	2015	50.48853879	51.42076737	0.231090667	3.082836831	-1.755638518	-1.630717711	0.498706972	0.208860482
50.4	2016	50.35379935	51.45313088	0.174672199	-3.079173844	-1.752099276	-1.640418004	0.490958327	0.378704938
50.425	2017	50.3005715	51.49032955	0.244978663	-2.944197094	-1.74623285	-1.650105192	0.610725964	0.563142861
50.45	2018	50.18471804	51.52356281	0.231090667	-2.880990262	-1.744618588	-1.657844305	0.65592283	0.685434555
50.475	2019	50.15051526	51.65943001	0.218668946	-2.880990262	-1.740690679	-1.665389788	0.72576745	0.767700896
50.5	2020	50.018464	51.69874464	0.218668946	-2.89661399	-1.737087747	-1.673092406	0.82939491	0.855704628
50.525	2021	49.98574794	51.82965859	0.27094685	-2.966920455	-1.733141791	-1.678653342	0.992601701	0.89632705
50.55	2022	49.8393588	51.97357687	0.231090667	-2.966920455	-1.727525879	-1.686097786	1.158385885	1.101967417
50.575	2023	49.82384784	52.10821437	0.231090667	-2.966920455	-1.725543408	-1.691596053	1.291398672	1.234980204
50.6	2024	49.70969971	52.17082868	0.218668946	-2.966920455	-1.723865826	-1.701110255	1.490966341	1.446969594
50.625	2025	49.67959844	52.32336523	0.218668946	-2.956244704	-1.719887089	-1.708441919	1.715526235	1.682205239
50.65	2026	49.65028456	52.46434848	0.231090667	-3.017237659	-1.715903591	-1.713844498	1.908622667	1.801886994
50.675	2027	49.63592333	52.52286501	0.110657221	-2.956244704	-1.713910093	-1.721382514	1.959753207	2.034443936
50.7	2028	49.5087613	52.6674915	0	-2.956244704	-1.710199776	-1.726729352	1.979704156	2.165052106
50.725	2029	49.39590952	52.81361541	-0.110657221	-3.017237659	-1.708476259	-1.732046754	1.948473057	2.183485272
50.75	2030	49.39590952	52.8626105	-0.104876939	-2.956244704	-1.708476259	-1.737648251	2.024518703	2.314743592
50.775	2031	49.38228432	53.01178078	-0.104876939	-3.017237659	-1.706470402	-1.742915517	2.094715674	2.323947608
50.8	2032	49.25649769	53.04640087	-0.231090667	-2.956244704	-1.702721928	-1.7466301	2.028630048	2.445068665
50.825	2033	49.25649769	53.09970114	-0.218668946	-2.956244704	-1.702721928	-1.752192765	2.091404428	2.495421324
50.85	2034	49.24344315	53.23444093	-0.231090667	-3.017237659	-1.700708846	-1.755549211	2.110612084	2.466057746
50.875	2035	49.13140671	53.29036796	-0.339292614	-3.017237659	-1.698954314	-1.76108297	2.043922325	2.507569934
50.9	2036	49.11872609	53.32855765	-0.339292614	-3.017237659	-1.696935125	-1.76476562	2.081745903	2.545393512
50.925	2037	49.19322316	53.34792342	-0.302884868	-2.966920455	-1.692646077	-1.766604956	2.166744614	2.644301681
50.95	2038	49.18116848	53.4852164	-0.463647609	-3.017237659	-1.690627853	-1.769909093	2.024309148	2.612311751
50.975	2039	49.16931422	53.50508616	-0.551654983	-3.024483909	-1.688608648	-1.771741149	1.956304663	2.62506839
51	2040	49.16931422	53.54536384	-0.73781506	-3.017237659	-1.688608648	-1.77540115	1.789114642	2.651284696
51.025	2041	49.25699225	53.56577136	-0.885066816	-2.956244704	-1.686353924	-1.777229075	1.672890019	2.743304785
51.05	2042	49.24556237	53.58635771	-1.076854958	-2.89661399	-1.684336826	-1.779055601	1.498008478	2.819842099
51.075	2043	49.24556237	53.58635771	-1.19028995	-2.89661399	-1.684336826	-1.779055601	1.384573486	2.819842099
51.1	2044	49.33371299	53.60712271	-1.267911458	-2.89661399	-1.68209321	-1.780880719	1.335845668	2.84873579
51.125	2045	49.43309552	53.60712271	-1.325817664	-2.89661399	-1.681868528	-1.780880719	1.290979218	2.861775545
51.15	2046	49.52151812	53.64918778	-1.396124128	-3.079173844	-1.679637816	-1.784526684	1.2555112	2.714054137
51.175	2047	49.72033939	53.69196488	-1.385448377	2.93049932	-1.679200865	-1.788166889	1.305482951	2.479837994
51.2	2048	49.91917008	53.71361992	-1.508377517	2.574863436	-1.678767395	-1.789984805	1.214990807	2.156639106
51.225	2049	50.01858892	53.71361992	-1.78188966	2.303611429	-1.678551952	-1.789984805	0.954811207	1.898719642
51.25	2050	50.11801007	53.73545233	-2.15879893	1.937970161	-1.678337364	-1.791801249	0.596911054	1.552087491
51.275	2051	50.01858892	53.63788904	-2.446854377	1.768191887	-1.678551952	-1.792209935	0.308855607	1.382309217
51.3	2052	50.23925132	53.65993862	-2.93049932	1.828120042	-1.682081681	-1.794028029	0.152885623	1.464141085
51.325	2053	50.26185549	53.46491954	3.141592654	1.570796327	-1.686036237	-1.79485617	0.346135964	1.224660363
51.35	2054	50.28524496	53.09746424	3.017237659	1.453687582	-1.689987177	-1.798366255	0.415811789	1.162230788
51.375	2055	50.32179922	52.5131082	2.956244704	1.359702994	-1.695906546	-1.800944024	0.392844176	1.152206767
51.4	2056	50.36011411	52.22106323	2.944197094	1.359702994	-1.701817114	-1.802254537	0.362544237	1.194554316
51.425	2057	50.40018561	51.83181129	2.89661399	1.373400767	-1.70771849	-1.804024857	0.34270557	1.27567386
51.45	2058	50.32886604	51.5168293	2.89661399	1.292496668	-1.711926379	-1.803482188	0.307397473	1.230077858
51.475	2059	50.35738775	51.10455014	2.89661399	1.227772386	-1.715858514	-1.803383013	0.222760098	1.249990952
51.5	2060	50.28779722	50.90995633	2.966920455	1.165904541	-1.720081316	-1.804288515	0.128194068	1.212382672
51.525	2061	50.31793212	50.59496707	2.966920455	1.203622493	-1.724011844	-1.8037376	0.050317204	1.327977488
51.55	2062	50.36458983	50.40038989	2.966920455	1.165904541	-1.729898665	-1.804653626	0.012307071	1.35288381
51.575	2063	50.28182659	50.0853905	3.030935432	1.165904541	-1.732177426	-1.804099402	0.141032751	1.417594512
51.6	2064	50.33090205	49.77040668	3.024483909	1.165904541	-1.738060564	-1.803538163	0.252224913	1.535238198
51.625	2065	50.36458523	49.55276094	3.024483909	1.249045772	-1.741976198	-1.802505435	0.346538864	1.712693381
51.65	2066	50.42745876	48.92290054	2.976443976	1.373400767	-1.75990153	-1.801342988	0.675747991	2.214297436
51.7	2068	50.46543709	48.33897	3.050932766	1.892546881	-1.763793997	-1.804179333	0.939716939	2.922923708
51.725	2069	50.46543709	48.16773299	2.961739154	2.077894831	-1.763793997	-1.807159403	0.855987753	3.113736084
51.75	2070	50.48471267	47.99692679	3.030935432	2.129395642	-1.76573802	-1.81016071	0.955973144	3.0871593
51.775	2071	50.5635841	48.02073358	2.999695599	2.15879893	-1.763414669	-1.812183772	0.888479772	3.09400955
51.8	2072	50.52713747	47.92363881	2.93049932	2.303611429	-1.779713385	-1.812682587	1.027643526	2.740837019
51.85	2074	50.50649215	47.60871757	2.944197094	2.35619449	-1.777776492	-1.820813123	0.972171968	2.757423289
51.925	2077	50.59020891	47.29698533	2.956244704	2.35619449	-1.785514477	-1.829051385	1.047570189	2.694072678
51.95	2078	50.61161042	47.22599916	2.966920455	2.35619449	-1.787444938	-1.831639435	1.06649972	2.685818898
51.975	2079	50.63320038	47.08498008	2.966920455	2.312743595	-1.789373759	-1.836838858	1.059449308	2.736320205
52	2080	50.67694471	47.01495002	2.966920455	2.312743595	-1.793226435	-1.839450231	1.089078396	2.706691118
52.025	2081	50.69909858	46.84890613	3.030935432	2.35619449	-1.795150266	-1.842641339	1.166550118	2.649783478
52.05	2082	50.64656598	46.80679495	3.082836831	2.312743595	-1.799439519	-1.847330982	1.218451517	2.693234373
52.075	2083	50.69227149	46.66965186	3.082836831	2.399645386	-1.803282224	-1.852623658	1.230808302	2.593975797
52.1	2084	50.7387242	46.4664065	3.079173844	2.709184878	-1.807117949	-1.860620876	1.224583408	2.286998212
52.125	2085	50.78592204	46.49508367	3.017237659	2.798568713	-1.810946601	-1.862681943	1.18195295	2.17830865
52.15	2086	50.80979974	46.4573875	3.07502449	2.863292995	-1.812858246	-1.867424295	1.225928504	2.127395645
52.175	2087	50.73683007	46.42073783	3.079173844	2.944197094	-1.815244189	-1.872174242	1.211313304	2.065256099
52.2	2088	50.85811138	46.38513716	3.017237659	3.009041121	-1.816676115	-1.876931588	1.142440393	2.007348798
52.225	2089	50.8825448	46.35058788	3.017237659	3.079173844	-1.818582317	-1.881696134	1.13047106	1.949185409
52.25	2090	50.90716293	46.41216156	3.079173844	3.079173844	-1.820486683	-1.885798772	1.175133216	1.966459438
52.275	2091	50.8601542	46.44324077	3.079173844	3.079173844	-1.824782951	-1.887845994	1.186626962	1.954965691
52.3	2092	50.8601542	46.50598195	3.082836831	3.082836831	-1.824782951	-1.891932186	1.155420368	1.986172285
52.325	2093	50.91077518	46.47475019	3.082836831	3.082836831	-1.828585371	-1.896694789	1.161726292	1.979866362
52.35	2094	50.96213077	46.5391679	3.07502449	3.079173844	-1.832380182	-1.900766053	1.153913951	1.983529349
52.375	2095	50.98808336	46.60435487	3.079173844	3.079173844	-1.834274708	-1.904825994	1.141203683	2.000388971
52.4	2096	50.98808336	46.67030787	3.082836831	3.079173844	-1.834274708	-1.908874528	1.111799847	2.033455794
52.425	2097	51.01421877	46.73702367	3.082836831	3.079173844	-1.836167299	-1.912911568	1.095601887	2.049653754
52.45	2098	51.04053672	46.80449898	3.082836831	3.079173844	-1.838057945	-1.916937035	1.079632729	2.065622912
[truncated: 66,244 more rows]
